# Supplementary material for: Identification of Potential Hub Genes Related to Diagnosis and Prognosis of Hepatitis B Virus-Related Hepatocellular Carcinoma via Integrated Bioinformatics Analysis
Source: Biomed Res Int. 2020 Dec 8;2020:4251761. doi: 10.1155/2020/4251761 (PMC7744201; doi:10.1155/2020/4251761)
Supplement: Supplementary Materials — “Supplementary Figure 1: flow chart of the prognostic key gene identification with “multi-split” method. Supplementary Figure 2: validation of 309 overlapping DEGs by integrating analysis with batch removal. Supplementary Figure 3: PPI network of DEGs. Supplementary Figure 4: boxplots showing the relative expression levels of 17 hub genes across normal liver tissues and cancer tissues with different BCLC stages for HBV-HCC. Supplementary Figure 5: the ROC curves of the selected hub genes to evaluate the diagnostic efficiency for HBV-HCC based on TCGA-LIHC cohort (A-C) and GSE14520 (D-F) cohort. Supplementary Figure 6: stratification analysis of the two-hub gene-based classifier. Supplementary Figure 7: miRNA-mRNA interaction network predicted by miRNet.”. Supplementary Table 1: validation of 309 differentially expressed genes (DEGs) by integrating analysis. Supplementary Table 2: Gene Set Enrichment Analysis (GSEA) result of the two-hub gene-based prognostic signature by the KEGG database. Supplementary Table 3: Gene Set Enrichment Analysis (GSEA) result of the two-hub gene-based prognostic signature by molecular function component of the GO database. [file 4251761.f1.zip]

Archive with 4 entries (4 files):
- mat.4251761.v3.docx
- Supplementary table 1.xlsx
- Supplementary table 2.xlsx
- Supplementary table 3.xlsx
