# Supplementary material for: Identification of Potential Hub Genes Related to Diagnosis and Prognosis of Hepatitis B Virus-Related Hepatocellular Carcinoma via Integrated Bioinformatics Analysis
Source: Biomed Res Int. 2020 Dec 8;2020:4251761. doi: 10.1155/2020/4251761 (PMC7744201; doi:10.1155/2020/4251761)
Supplement: Supplementary Materials — “Supplementary Figure 1: flow chart of the prognostic key gene identification with “multi-split” method. Supplementary Figure 2: validation of 309 overlapping DEGs by integrating analysis with batch removal. Supplementary Figure 3: PPI network of DEGs. Supplementary Figure 4: boxplots showing the relative expression levels of 17 hub genes across normal liver tissues and cancer tissues with different BCLC stages for HBV-HCC. Supplementary Figure 5: the ROC curves of the selected hub genes to evaluate the diagnostic efficiency for HBV-HCC based on TCGA-LIHC cohort (A-C) and GSE14520 (D-F) cohort. Supplementary Figure 6: stratification analysis of the two-hub gene-based classifier. Supplementary Figure 7: miRNA-mRNA interaction network predicted by miRNet.”. Supplementary Table 1: validation of 309 differentially expressed genes (DEGs) by integrating analysis. Supplementary Table 2: Gene Set Enrichment Analysis (GSEA) result of the two-hub gene-based prognostic signature by the KEGG database. Supplementary Table 3: Gene Set Enrichment Analysis (GSEA) result of the two-hub gene-based prognostic signature by molecular function component of the GO database. [file 4251761.f1.zip › Supplementary table 1.xlsx]

## Sheet: Sheet1
Supplementary Table 1: Validation of 309 differentially expressed genes (DEGs) by integrating analysis
Gene	logFC	AveExpr	t	P.Value	adj.P.Val	B
TOP2A	3.66517	7.75307	24.5805	1.28322e-71	3.3043e-70	152.649
ASPM	3.4814	6.68706	24.1894	2.68003e-70	5.9152e-69	149.616
SPINK1	3.37434	9.43459	10.5408	4.53798e-22	5.79436e-22	38.9002
PBK	3.30335	6.111	21.7007	1.00136e-61	9.98133e-61	129.918
ANLN	3.25829	6.47025	22.9113	6.22904e-66	9.62387e-65	139.583
GPC3	3.22618	10.2296	15.2282	1.77881e-38	4.22808e-38	76.5067
NEK2	3.16698	6.36642	22.7683	1.93947e-65	2.72407e-64	138.45
CDKN3	2.95383	7.11006	24.1241	4.45797e-70	8.60946e-69	149.108
NUF2	2.88471	5.71615	19.5811	3.22686e-54	1.84648e-53	112.664
HMMR	2.87044	7.19539	23.3862	1.45472e-67	2.49727e-66	143.333
CCNB1	2.81619	7.09824	21.2293	4.52485e-60	3.67941e-59	126.115
IGF2BP3	2.80639	6.82301	14.6449	2.27125e-36	4.80695e-36	71.6724
KIF20A	2.75956	6.71895	20.4381	2.84029e-57	1.99465e-56	119.685
DLGAP5	2.7441	5.76086	19.9867	1.14731e-55	7.54294e-55	115.994
TTK	2.73622	5.61096	19.8121	4.81916e-55	2.97824e-54	114.562
RRM2	2.71458	8.39149	19.7734	6.62388e-55	4.01329e-54	114.245
CCNB2	2.71212	7.27491	20.7318	2.58191e-58	1.94588e-57	122.079
BUB1B	2.66126	6.57588	20.3721	4.87121e-57	3.27218e-56	119.147
SULT1C2	2.65778	7.32974	12.4277	1.73231e-28	2.80253e-28	53.594
CDK1	2.63518	7.07186	20.9313	5.08787e-59	4.03115e-58	123.7
PRC1	2.61191	7.41269	22.5204	1.39728e-64	1.87722e-63	136.479
DTL	2.5598	7.04457	19.8162	4.6594e-55	2.93827e-54	114.596
CENPF	2.55811	5.6987	21.4163	9.95504e-61	9.04737e-60	127.626
NCAPG	2.55169	6.76908	19.639	2.00295e-54	1.16776e-53	113.14
ECT2	2.50136	6.40122	21.6825	1.15923e-61	1.11938e-60	129.772
ESM1	2.47099	6.41591	15.4629	2.5139e-39	6.21435e-39	78.4576
UBE2C	2.41822	8.34929	18.7485	3.15306e-51	1.49892e-50	105.794
SPC25	2.41442	5.519	17.0691	3.74569e-45	1.24453e-44	91.8385
COL15A1	2.3966	7.83472	14.5366	5.57519e-36	1.17193e-35	70.7774
KIF18B	2.35619	6.78347	18.1375	5.04903e-49	2.0802e-48	100.73
UBE2T	2.33674	7.85663	21.8189	3.86469e-62	4.42292e-61	130.868
CDC20	2.3166	6.64874	18.249	1.99678e-49	8.45214e-49	101.655
CTHRC1	2.29709	6.78937	10.5755	3.48456e-22	4.48637e-22	39.1625
CAP2	2.26775	8.60333	22.239	1.32478e-63	1.63743e-62	134.234
PTTG1	2.21908	8.97901	20.6981	3.3978e-58	2.49981e-57	121.805
NDC80	2.20565	7.05475	19.1087	1.59558e-52	8.50061e-52	108.772
CEP55	2.20301	6.16099	16.1453	8.43852e-42	2.28728e-41	84.1384
KIF4A	2.1891	6.93057	19.8244	4.35593e-55	2.80413e-54	114.663
NUSAP1	2.16977	8.89759	21.3762	1.37701e-60	1.18194e-59	127.302
FAM83D	2.1549	7.19943	19.0042	3.78914e-52	1.95141e-51	107.909
CLGN	2.14351	5.77824	10.7085	1.26481e-22	1.64212e-22	40.1691
CDCA5	2.12799	7.1295	18.5144	2.19982e-50	9.99625e-50	103.856
ZWINT	2.07055	7.24048	17.349	3.61715e-46	1.29965e-45	94.1704
RAD51AP1	2.06633	6.18826	18.4732	3.0989e-50	1.38777e-49	103.514
MAD2L1	2.04857	7.3841	17.8255	6.79171e-48	2.69056e-47	98.1363
KIF11	2.02414	6.26501	18.2574	1.86216e-49	7.99175e-49	101.725
TRIP13	2.00299	6.4676	17.8616	5.02815e-48	2.03141e-47	98.4363
CCNA2	1.98638	6.2118	17.8608	5.0621e-48	2.03141e-47	98.4295
FOXM1	1.97969	7.17128	17.5645	5.98747e-47	2.22907e-46	95.9648
ACSL4	1.9748	9.08391	11.1331	4.8098e-24	6.60546e-24	43.4176
CENPK	1.95086	4.9714	16.6349	1.40949e-43	4.39932e-43	88.2198
CENPE	1.9373	5.6344	16.6412	1.33725e-43	4.21645e-43	88.2723
DEPDC1B	1.93285	4.73087	14.6753	1.76526e-36	3.76183e-36	71.9236
MEP1A	1.90071	4.79444	8.71749	2.65018e-16	2.94571e-16	25.7367
MDK	1.88861	8.57297	14.4405	1.23706e-35	2.54834e-35	69.9831
CDC6	1.88608	6.27887	15.9045	6.30603e-41	1.67979e-40	82.1326
AURKA	1.87757	8.37067	17.7357	1.43566e-47	5.61544e-47	97.3895
SQLE	1.8725	9.56284	13.3414	1.05126e-31	1.89965e-31	60.9688
DKK1	1.86472	5.11775	7.5076	8.25246e-13	8.50003e-13	17.7939
EZH2	1.8333	7.24235	19.0798	2.02599e-52	1.06107e-51	108.533
S100P	1.81194	7.31781	7.20051	5.64791e-12	5.72198e-12	15.9002
TPX2	1.79517	7.71327	15.6887	3.82153e-40	9.67912e-40	80.3359
TRIM71	1.74298	4.78612	9.50631	9.8481e-19	1.14833e-18	31.2777
KIF15	1.70968	5.10463	14.3475	2.67109e-35	5.39456e-35	69.2159
CCNE2	1.69292	6.83618	14.0322	3.6151e-34	7.02558e-34	66.6199
CCL20	1.66686	9.02505	6.99664	1.96726e-11	1.98008e-11	14.673
FLVCR1	1.64829	8.57597	18.95	5.93549e-52	2.95817e-51	107.461
ROBO1	1.64576	10.0608	12.9097	3.53385e-30	5.96699e-30	57.4686
MCM2	1.64553	8.08747	14.9685	1.54492e-37	3.4344e-37	74.3517
KIF14	1.57556	5.23607	15.8892	7.16491e-41	1.89227e-40	82.0052
MSH2	1.53632	7.35647	19.1305	1.33179e-52	7.2197e-52	108.952
PLCB1	1.53536	8.12071	13.8203	2.07042e-33	3.94914e-33	64.881
CCDC34	1.49947	7.88407	17.2716	6.89899e-46	2.39527e-45	93.5263
CKAP2	1.49133	7.10619	17.2962	5.6186e-46	1.99557e-45	93.7311
OIP5	1.47651	6.31979	16.319	1.97577e-42	5.81441e-42	85.5863
PLXNC1	1.46628	7.55383	10.2601	3.77778e-21	4.68809e-21	36.7962
PRIM1	1.45235	7.82217	16.1523	7.95471e-42	2.19465e-41	84.1973
CDCA7	1.44506	6.31568	8.64373	4.41346e-16	4.87056e-16	25.2322
RFC4	1.44014	8.92094	18.1839	3.4324e-49	1.43326e-48	101.115
SERPINI1	1.43776	7.33416	12.3027	4.72094e-28	7.4427e-28	52.5963
FANCI	1.39758	7.48771	15.1866	2.51363e-38	5.9291e-38	76.162
RNASEH2A	1.38354	8.17255	15.819	1.28809e-40	3.28941e-40	81.4203
SMYD3	1.3668	8.67324	14.0796	2.44459e-34	4.78088e-34	67.0097
FEN1	1.34675	8.76873	16.2772	2.80139e-42	8.09e-42	85.2381
PRKAA2	1.34298	7.41214	8.52794	9.78041e-16	1.0679e-15	24.4452
GMNN	1.32818	9.90405	14.9668	1.56606e-37	3.45653e-37	74.3382
ENAH	1.32584	9.13507	15.3571	6.07399e-39	1.48957e-38	77.578
KNTC1	1.25111	8.01614	14.4008	1.71843e-35	3.49339e-35	69.6555
TIGD1	1.24849	7.15126	13.4273	5.20618e-32	9.463e-32	61.6687
LRRC1	1.21155	8.11853	8.75548	2.03609e-16	2.27953e-16	25.9975
MCM3	1.20897	9.02395	16.8198	3.00646e-44	9.77892e-44	89.761
MCM6	1.19802	8.32622	13.2262	2.69162e-31	4.77995e-31	60.0325
TUBG1	1.17866	8.45559	16.1477	8.27095e-42	2.2617e-41	84.1584
ITGA6	1.17569	9.66295	17.2915	5.8444e-46	2.05218e-45	93.6918
PSPH	1.12322	8.23047	13.3352	1.10622e-31	1.98735e-31	60.9181
RFC3	1.11588	8.15083	14.1055	1.97419e-34	3.88551e-34	67.2227
LMNB1	1.10843	8.42061	11.3295	1.04357e-24	1.46574e-24	44.9364
DLG5	1.10249	9.24829	13.5164	2.5109e-32	4.59094e-32	62.3951
LAMC1	1.08887	9.8288	12.6266	3.49176e-29	5.73911e-29	55.1882
NUP37	1.07777	8.67341	16.0129	2.55021e-41	6.85231e-41	83.0354
ACAA1	-1.07818	11.7419	-13.1632	4.50146e-31	7.90313e-31	59.5204
AMDHD1	-1.09323	11.0408	-8.72299	2.55116e-16	2.84588e-16	25.7744
MASP2	-1.13275	10.2521	-7.7279	2.01306e-13	2.09439e-13	19.1846
SLCO1B1	-1.1492	10.4322	-7.38936	1.74119e-12	1.78155e-12	17.0585
UPB1	-1.17879	9.80199	-7.02126	1.69425e-11	1.71086e-11	14.8199
REEP6	-1.17884	10.5247	-8.30016	4.59751e-15	4.93274e-15	22.9154
CYP2J2	-1.18258	10.1843	-10.2731	3.42664e-21	4.26948e-21	36.893
SLC41A2	-1.18918	9.25194	-10.5701	3.63214e-22	4.65698e-22	39.1213
AGXT	-1.19802	12.5639	-7.72353	2.07069e-13	2.14713e-13	19.1567
C8B	-1.19894	11.921	-9.62898	4.03674e-19	4.77913e-19	32.1618
MSRA	-1.23383	9.76637	-15.2952	1.01744e-38	2.43713e-38	77.0637
RBP5	-1.23491	10.1909	-9.77393	1.39742e-19	1.69334e-19	33.2137
GCDH	-1.24611	9.92167	-15.0361	8.80171e-38	1.9852e-37	74.9126
SLC27A2	-1.25134	11.0599	-9.15878	1.19475e-17	1.3523e-17	28.8047
SLC17A2	-1.25427	10.1157	-8.26973	5.64346e-15	6.03402e-15	22.7128
SLC7A2	-1.28095	11.4449	-11.3016	1.2969e-24	1.81332e-24	44.7204
GCH1	-1.2945	10.8122	-13.5775	1.52209e-32	2.81632e-32	62.8937
CD14	-1.30996	11.5903	-12.8619	5.20671e-30	8.74388e-30	57.0827
BHMT	-1.31178	11.7112	-8.26113	5.97941e-15	6.37116e-15	22.6557
TUBE1	-1.31849	8.91378	-13.0129	1.52878e-30	2.63906e-30	58.3029
SOCS3	-1.32754	9.784	-9.35077	3.02678e-18	3.51607e-18	30.1649
ACSM5	-1.33329	10.7154	-9.15634	1.21565e-17	1.37093e-17	28.7875
SLC46A3	-1.33418	9.91095	-9.31222	3.99218e-18	4.58582e-18	29.8906
SLC17A3	-1.33449	8.61737	-9.74452	1.73397e-19	2.07673e-19	32.9997
RCL1	-1.33907	10.0456	-14.2064	8.57837e-35	1.69918e-34	68.0532
ACMSD	-1.34119	9.62875	-8.57074	7.29326e-16	7.99155e-16	24.7354
GCKR	-1.34362	9.67043	-13.0119	1.54156e-30	2.64635e-30	58.2946
HSD17B2	-1.34907	11.04	-9.24064	6.66461e-18	7.59913e-18	29.3829
RCAN1	-1.36256	11.0996	-16.4355	7.46567e-43	2.26166e-42	86.557
PON1	-1.36534	12.1397	-7.42685	1.37521e-12	1.41176e-12	17.2909
SLC22A7	-1.37904	10.8516	-6.74728	8.76311e-11	8.76311e-11	13.2057
LDHD	-1.37922	8.70536	-13.0305	1.32491e-30	2.29998e-30	58.4454
ADH1A	-1.39111	12.2868	-7.85152	9.02093e-14	9.48119e-14	19.9763
BDH2	-1.39398	9.41052	-14.4323	1.32392e-35	2.70922e-35	69.9154
CYP2C18	-1.39728	10.0378	-9.32165	3.73088e-18	4.30165e-18	29.9577
SLC25A18	-1.40351	10.2857	-9.51887	8.99084e-19	1.05234e-18	31.3679
CSRNP1	-1.40764	8.77955	-17.7104	1.77295e-47	6.848e-47	97.179
ITIH4	-1.40907	11.5182	-10.3952	1.36642e-21	1.72336e-21	37.8057
DEPDC7	-1.41207	9.67693	-12.2141	9.598e-28	1.48289e-27	51.8902
CYP4F2	-1.42309	10.3144	-9.55068	7.13759e-19	8.38599e-19	31.5968
CA2	-1.42755	10.5751	-11.6258	1.02245e-25	1.49027e-25	47.2462
FNDC5	-1.42879	8.33136	-7.21753	5.08357e-12	5.16718e-12	16.0038
CYP3A43	-1.42936	9.05609	-8.44038	1.77813e-15	1.92787e-15	23.8542
SIGIRR	-1.431	9.85308	-15.1772	2.71884e-38	6.3167e-38	76.0837
STEAP3	-1.43566	10.0687	-14.2446	6.25396e-35	1.24676e-34	68.3681
SLC1A2	-1.44442	9.89854	-6.98195	2.15043e-11	2.15741e-11	14.5855
F11	-1.45075	10.5351	-12.3142	4.30464e-28	6.85636e-28	52.6881
LECT2	-1.45335	11.986	-7.80396	1.22964e-13	1.28364e-13	19.6708
OTC	-1.45795	10.4384	-7.51386	7.93075e-13	8.19599e-13	17.8331
PHYHD1	-1.46508	7.69097	-11.6944	5.95351e-26	8.71865e-26	47.784
PBLD	-1.4829	11.3646	-12.0192	4.54e-27	6.91063e-27	50.344
DNAJC12	-1.48373	9.0666	-9.3001	4.3545e-18	4.98348e-18	29.8045
DMGDH	-1.4843	9.93376	-9.72044	2.06879e-19	2.46817e-19	32.8246
ETFDH	-1.49306	9.68064	-16.1535	7.87801e-42	2.19307e-41	84.2069
FBP1	-1.49347	11.9813	-11.8525	1.70588e-26	2.54646e-26	49.0272
CDA	-1.49574	8.15578	-10.5049	5.95822e-22	7.5765e-22	38.6298
SLC27A5	-1.49954	11.3009	-10.3233	2.34901e-21	2.93864e-21	37.2678
TAT	-1.50426	11.2213	-9.92364	4.63552e-20	5.63927e-20	34.3082
FETUB	-1.51208	9.97962	-7.33685	2.41977e-12	2.46768e-12	16.7344
FTCD	-1.52123	10.8831	-12.3117	4.39207e-28	6.95975e-28	52.6681
ADCY1	-1.52491	6.89584	-9.32391	3.67082e-18	4.24826e-18	29.9738
AGXT2	-1.53517	9.54287	-10.5764	3.46277e-22	4.47697e-22	39.1688
SLC13A5	-1.54046	10.8623	-8.35531	3.16754e-15	3.41035e-15	23.2835
MOGAT2	-1.54301	6.21065	-12.3687	2.78149e-28	4.47646e-28	53.1227
CYP2E1	-1.55881	13.1213	-8.02114	2.96143e-14	3.13384e-14	21.0756
MT1G	-1.55951	12.6574	-12.01	4.88793e-27	7.40377e-27	50.2706
GADD45B	-1.56399	9.6553	-13.7111	5.08103e-33	9.57341e-33	63.9866
EGR1	-1.56434	11.8407	-13.6108	1.15739e-32	2.15442e-32	63.1665
GRAMD1C	-1.56562	8.43526	-10.9963	1.38659e-23	1.87099e-23	42.3654
GPD1	-1.56575	9.13331	-12.7963	8.85719e-30	1.47939e-29	56.5538
CYP1A1	-1.56582	7.29156	-7.82979	1.03937e-13	1.08869e-13	19.8366
ACOT12	-1.58539	9.65341	-8.71088	2.7745e-16	3.07283e-16	25.6914
MASP1	-1.59904	9.29053	-16.2295	4.17417e-42	1.17256e-41	84.8404
KLKB1	-1.61135	11.2297	-13.7219	4.65155e-33	8.81797e-33	64.0746
FEZ1	-1.63351	7.21266	-17.2137	1.11962e-45	3.84404e-45	93.0432
MAN1C1	-1.63399	9.30802	-15.5728	1.0053e-39	2.5255e-39	79.3715
UGT3A1	-1.66499	9.92813	-8.43642	1.82673e-15	1.97364e-15	23.8276
MBL2	-1.66771	11.1425	-9.60274	4.88737e-19	5.76412e-19	31.9722
FAM13A	-1.67173	10.1927	-16.2734	2.89359e-42	8.27889e-42	85.2058
NR1I2	-1.67718	9.04414	-10.7741	7.65728e-23	1.00258e-22	40.6676
FXYD1	-1.68728	10.4114	-10.893	3.07305e-23	4.07542e-23	41.5746
ADRA1A	-1.70472	7.56312	-12.2663	6.3198e-28	9.86271e-28	52.306
TMEM45A	-1.71134	10.0272	-11.2102	2.64399e-24	3.68015e-24	44.0123
GSTZ1	-1.72066	10.2557	-17.086	3.25282e-45	1.09252e-44	91.9793
PCK1	-1.74429	12.1322	-9.18882	9.64662e-18	1.09588e-17	29.0166
ALDH8A1	-1.74505	11.4712	-10.8108	5.77843e-23	7.59802e-23	40.9472
F9	-1.76655	12.216	-9.65101	3.43724e-19	4.08502e-19	32.3212
PROZ	-1.77658	9.14655	-14.6978	1.4643e-36	3.16411e-36	72.1099
OGDHL	-1.78916	9.46546	-12.1291	1.89121e-27	2.90738e-27	51.2153
TDO2	-1.79302	11.8546	-11.0736	7.62845e-24	1.03841e-23	42.9592
CYP8B1	-1.79526	11.4596	-8.47615	1.39343e-15	1.5161e-15	24.0953
PGLYRP2	-1.8037	7.89329	-10.0161	2.33597e-20	2.86435e-20	34.9881
SLC4A4	-1.81386	8.70791	-11.5556	1.77585e-25	2.57623e-25	46.6972
CYP2C9	-1.81754	10.8885	-10.8933	3.0672e-23	4.07542e-23	41.5765
CTH	-1.83193	10.7918	-11.3794	7.06522e-25	1.01072e-24	45.3242
SULT1E1	-1.84269	7.15314	-10.3483	1.94534e-21	2.44353e-21	37.455
MT1X	-1.84587	12.478	-13.8834	1.23151e-33	2.36358e-33	65.3986
HSD11B1	-1.84652	11.593	-7.92851	5.45076e-14	5.74841e-14	20.4734
C6	-1.85949	11.6215	-10.036	2.01507e-20	2.48071e-20	35.1347
TRPM8	-1.8607	8.8752	-10.0573	1.71905e-20	2.12474e-20	35.2924
CXCL2	-1.87155	10.96	-12.6622	2.62054e-29	4.34672e-29	55.4739
APOA5	-1.89402	10.9194	-11.7976	2.63562e-26	3.89669e-26	48.5945
LY6E	-1.89491	8.8563	-15.8331	1.14461e-40	2.97214e-40	81.5381
RDH16	-1.90702	11.194	-11.1255	5.10256e-24	6.97651e-24	43.3588
XDH	-1.91001	9.99434	-10.9776	1.60119e-23	2.15116e-23	42.2224
SLC10A1	-1.91714	11.2689	-8.81531	1.34272e-16	1.50873e-16	26.4095
HPD	-1.91911	12.0992	-8.1437	1.31266e-14	1.39386e-14	21.879
CYP4A11	-1.9252	11.2595	-11.9304	9.19471e-27	1.38593e-26	49.642
AKR7A3	-1.93099	9.72873	-12.5999	4.33025e-29	7.07962e-29	54.9739
ACSM3	-1.931	8.45106	-13.9733	5.87565e-34	1.13474e-33	66.1359
CYP2C19	-1.93135	6.91135	-13.2558	2.11456e-31	3.77687e-31	60.2728
CYP2C8	-1.94978	12.2046	-9.75535	1.60158e-19	1.92563e-19	33.0785
ACADL	-1.95748	7.95998	-11.3624	8.07017e-25	1.14389e-24	45.192
RND3	-1.96257	10.4661	-18.3007	1.29956e-49	5.73665e-49	102.084
NNMT	-1.96335	12.4	-11.4724	3.41397e-25	4.92952e-25	46.0473
SOCS2	-1.99852	9.48216	-14.8283	4.95362e-37	1.07794e-36	73.1903
SPP2	-2.02702	10.8979	-10.4325	1.03092e-21	1.30555e-21	38.0854
AFM	-2.04975	11.1307	-11.3719	7.49194e-25	1.06683e-24	45.2659
SAMD5	-2.05624	7.87477	-11.91	1.08156e-26	1.62234e-26	49.4805
ADH4	-2.05792	11.1077	-9.76273	1.51712e-19	1.83122e-19	33.1322
IGF1	-2.07845	9.69137	-12.2914	5.16902e-28	8.10775e-28	52.506
GNMT	-2.07858	10.3843	-10.9083	2.73214e-23	3.65468e-23	41.6914
AADAT	-2.08936	7.72044	-18.2818	1.52098e-49	6.61947e-49	101.927
GHR	-2.11324	10.2247	-12.5893	4.71704e-29	7.6714e-29	54.8888
ASPA	-2.11603	7.53709	-16.9182	1.32128e-44	4.34335e-44	90.5811
MT1F	-2.11852	11.839	-15.5342	1.387e-39	3.45632e-39	79.0505
ABCA8	-2.12374	9.56388	-11.1818	3.29746e-24	4.56912e-24	43.7928
VNN1	-2.12515	10.2684	-9.92568	4.56604e-20	5.57671e-20	34.3232
ENO3	-2.16349	9.23467	-16.272	2.92616e-42	8.29527e-42	85.1947
STEAP4	-2.1812	9.02491	-15.8656	8.72479e-41	2.28471e-40	81.8088
CYP3A4	-2.19364	12.2705	-10.7299	1.07354e-22	1.39967e-22	40.3319
ID1	-2.20599	10.0678	-16.7044	7.88786e-44	2.51273e-43	88.7988
HPGD	-2.23761	9.18085	-8.57303	7.17943e-16	7.89482e-16	24.751
SDS	-2.25883	10.9045	-11.0081	1.26539e-23	1.71494e-23	42.4563
STAB2	-2.26251	7.51037	-31.8566	1.10433e-94	1.13746e-92	205.615
IGFALS	-2.27307	7.63188	-22.8658	8.93745e-66	1.31508e-64	139.223
PTH1R	-2.27772	7.51944	-24.1533	3.55101e-70	7.31509e-69	149.335
KMO	-2.278	9.50073	-16.2897	2.52397e-42	7.35762e-42	85.3421
CCBE1	-2.32172	5.94907	-24.4855	2.67981e-71	6.36969e-70	151.914
FOS	-2.32772	10.387	-16.5115	3.95439e-43	1.22191e-42	87.1909
BCHE	-2.3295	10.0886	-11.1336	4.79355e-24	6.60546e-24	43.4209
FOLH1B	-2.35813	7.0927	-15.1349	3.86892e-38	8.92161e-38	75.732
CFHR3	-2.36942	9.00919	-10.8459	4.4141e-23	5.82888e-23	41.2148
KBTBD11	-2.39907	7.2463	-17.5408	7.29672e-47	2.68415e-46	95.7675
C3P1	-2.4177	10.7347	-12.6617	2.63054e-29	4.34672e-29	55.4701
SRD5A2	-2.42671	8.23295	-15.0506	7.79782e-38	1.77171e-37	75.0333
GREM2	-2.43086	7.8549	-13.1634	4.49278e-31	7.90313e-31	59.5223
ANXA10	-2.43139	9.3669	-14.4502	1.14112e-35	2.36648e-35	70.0635
DIRAS3	-2.45759	5.92836	-16.3555	1.4563e-42	4.36891e-42	85.8906
LYVE1	-2.46384	8.25878	-18.8342	1.54958e-51	7.60031e-51	106.503
ANGPTL6	-2.46928	7.06303	-24.6383	8.20101e-72	2.30374e-70	153.095
GLYAT	-2.4835	10.0961	-11.3338	1.00933e-24	1.42412e-24	44.9696
PZP	-2.59185	7.61951	-14.6817	1.67428e-36	3.59273e-36	71.9764
AKR1D1	-2.60267	9.06775	-12.2523	7.07071e-28	1.09791e-27	52.1943
ECM1	-2.61105	8.78047	-24.0363	8.85056e-70	1.60872e-68	148.424
NPY1R	-2.61525	6.9582	-18.9541	5.73735e-52	2.9063e-51	107.495
LPA	-2.62298	8.09409	-15.8275	1.19917e-40	3.08787e-40	81.4917
FOSB	-2.63858	8.46413	-15.3115	8.88265e-39	2.14433e-38	77.199
GBA3	-2.64926	10.3778	-12.9636	2.28156e-30	3.87363e-30	57.9042
CXCL12	-2.67661	10.1398	-16.7882	3.91453e-44	1.25999e-43	89.4977
CETP	-2.68439	7.83392	-21.2967	2.61997e-60	2.18803e-59	126.66
GYS2	-2.69197	9.21256	-12.3377	3.56599e-28	5.70928e-28	52.8755
CYP39A1	-2.69807	8.35904	-15.1203	4.36647e-38	9.99437e-38	75.6114
HAO2	-2.70745	10.3897	-13.0468	1.16067e-30	2.02625e-30	58.5772
LCAT	-2.71835	8.61524	-21.7118	9.15175e-62	9.42631e-61	130.008
IL13RA2	-2.71864	6.1318	-15.0119	1.07652e-37	2.41046e-37	74.7119
VIPR1	-2.73334	7.92717	-22.2147	1.60955e-63	1.91289e-62	134.04
LIFR	-2.73937	9.05906	-21.466	6.65808e-61	6.23439e-60	128.027
CFP	-2.74338	7.45024	-23.2851	3.23044e-67	5.25372e-66	142.536
DCN	-2.75589	10.9289	-13.664	7.47971e-33	1.40075e-32	63.6014
CD5L	-2.82261	8.73649	-16.4649	5.83659e-43	1.78565e-42	86.8025
TTC36	-2.83763	8.69596	-20.9173	5.69922e-59	4.40265e-58	123.586
BBOX1	-2.85444	8.19949	-12.0201	4.50954e-27	6.89826e-27	50.3507
COLEC10	-2.85677	6.37349	-21.3831	1.30157e-60	1.1491e-59	127.358
MFSD2A	-2.88506	8.91274	-14.9482	1.82831e-37	4.00671e-37	74.1838
C7	-2.88714	10.1812	-14.2657	5.25332e-35	1.05407e-34	68.5419
CYP26A1	-2.92446	6.16069	-17.6428	3.1162e-47	1.18877e-46	96.6163
BMPER	-2.94769	5.50892	-20.3777	4.6549e-57	3.19637e-56	119.192
DNASE1L3	-2.956	9.59989	-19.5075	5.92147e-54	3.32679e-53	112.059
CDHR2	-2.97003	8.53795	-19.6499	1.83016e-54	1.08754e-53	113.23
PLAC8	-2.99451	8.12093	-22.4314	2.84283e-64	3.66014e-63	135.77
C9	-3.00431	11.0031	-11.3943	6.29083e-25	9.04124e-25	45.4396
DPT	-3.01196	8.76512	-15.3533	6.27203e-39	1.52603e-38	77.546
SLC22A1	-3.01375	10.9078	-13.0003	1.69347e-30	2.89107e-30	58.201
HHIP	-3.04563	5.61825	-27.974	9.85954e-83	4.35228e-81	178.18
GLS2	-3.07585	9.4226	-13.57	1.61733e-32	2.97474e-32	62.8332
BCO2	-3.10638	8.42863	-18.7502	3.10941e-51	1.49892e-50	105.808
CHST4	-3.10876	6.33608	-20.4743	2.11238e-57	1.51797e-56	119.981
SLCO1B3	-3.15677	9.25031	-11.8231	2.1528e-26	3.19815e-26	48.7957
NAT2	-3.15934	8.72166	-17.4688	1.33077e-46	4.83774e-46	95.168
HGFAC	-3.16179	8.44552	-18.5558	1.55993e-50	7.1943e-50	104.199
APOF	-3.18356	9.44241	-16.3345	1.73583e-42	5.1574e-42	85.7155
CLRN3	-3.18667	8.38195	-14.5001	7.54834e-36	1.57597e-35	70.4754
MT1M	-3.20115	9.15028	-15.1826	2.59865e-38	6.0832e-38	76.1288
THRSP	-3.22831	9.15452	-11.7124	5.16724e-26	7.60323e-26	47.9249
IDO2	-3.53074	7.19228	-17.1795	1.48868e-45	5.05498e-45	92.759
MARCO	-3.57732	8.08664	-21.7535	6.54205e-62	6.97066e-61	130.343
CYP1A2	-3.5901	11.321	-17.6064	4.21983e-47	1.59015e-46	96.3138
CLEC4G	-3.62519	6.93216	-34.0416	4.71486e-101	1.45689e-98	220.228
KCNN2	-3.90914	6.83613	-21.7741	5.5432e-62	6.11732e-61	130.508
OIT3	-3.95143	8.13606	-29.3917	3.43014e-87	2.11982e-85	188.418
CRHBP	-4.08092	7.71035	-24.9208	9.2558e-73	2.86004e-71	155.272
HAMP	-4.12825	10.6138	-18.6638	6.36263e-51	2.97887e-50	105.094
CNDP1	-4.16405	8.29514	-19.4579	8.91042e-54	4.91664e-53	111.651
CXCL14	-4.34007	7.54671	-32.7672	2.28084e-97	3.5239e-95	211.776
FCN3	-4.46822	9.23416	-26.984	1.48845e-79	5.11035e-78	170.879
CLEC4M	-4.55271	6.94567	-30.4686	1.66533e-90	1.28647e-88	196.025
CLEC1B	-4.71064	7.98178	-28.4318	3.48511e-84	1.79483e-82	181.514
FCN2	-4.9137	7.5402	-27.3625	8.93621e-81	3.45161e-79	173.685
