# Supplementary material for: Identification of Potential Hub Genes Related to Diagnosis and Prognosis of Hepatitis B Virus-Related Hepatocellular Carcinoma via Integrated Bioinformatics Analysis
Source: Biomed Res Int. 2020 Dec 8;2020:4251761. doi: 10.1155/2020/4251761 (PMC7744201; doi:10.1155/2020/4251761)
Supplement: Supplementary Materials — “Supplementary Figure 1: flow chart of the prognostic key gene identification with “multi-split” method. Supplementary Figure 2: validation of 309 overlapping DEGs by integrating analysis with batch removal. Supplementary Figure 3: PPI network of DEGs. Supplementary Figure 4: boxplots showing the relative expression levels of 17 hub genes across normal liver tissues and cancer tissues with different BCLC stages for HBV-HCC. Supplementary Figure 5: the ROC curves of the selected hub genes to evaluate the diagnostic efficiency for HBV-HCC based on TCGA-LIHC cohort (A-C) and GSE14520 (D-F) cohort. Supplementary Figure 6: stratification analysis of the two-hub gene-based classifier. Supplementary Figure 7: miRNA-mRNA interaction network predicted by miRNet.”. Supplementary Table 1: validation of 309 differentially expressed genes (DEGs) by integrating analysis. Supplementary Table 2: Gene Set Enrichment Analysis (GSEA) result of the two-hub gene-based prognostic signature by the KEGG database. Supplementary Table 3: Gene Set Enrichment Analysis (GSEA) result of the two-hub gene-based prognostic signature by molecular function component of the GO database. [file 4251761.f1.zip › Supplementary table 2.xlsx]

## Sheet: Sheet1
Supplementary Table 2: Gene Set Enrichment Analysis (GSEA) result of the two-hub gene-based prognostic signature by KEGG database
NAME	SIZE	ES	NES	NOM p-val	FDR q-val	FWER p-val	RANK AT MAX
KEGG_SPLICEOSOME	101	0.674457	2.14888	0	0.000789474	0.001	2856
KEGG_CELL_CYCLE	114	0.734026	1.95941	0	0.0138756	0.022	919
KEGG_OOCYTE_MEIOSIS	92	0.579446	1.93407	0	0.0140874	0.036	399
KEGG_RNA_DEGRADATION	47	0.593908	1.87317	0	0.0242163	0.07	3136
KEGG_RNA_POLYMERASE	22	0.60551	1.7886	0.0121951	0.0539204	0.162	3367
KEGG_RIBOSOME	68	0.592319	1.77549	0.0178571	0.0514929	0.179	4659
KEGG_DNA_REPLICATION	34	0.808397	1.75955	0.00585938	0.0517162	0.201	1289
KEGG_NUCLEOTIDE_EXCISION_REPAIR	42	0.641998	1.75546	0.004	0.0480825	0.211	2783
KEGG_HOMOLOGOUS_RECOMBINATION	27	0.61431	1.75383	0.0198413	0.0442288	0.215	2385
KEGG_BASAL_TRANSCRIPTION_FACTORS	30	0.574797	1.74115	0.00397614	0.0455804	0.236	3412
KEGG_PROGESTERONE_MEDIATED_OOCYTE_MATURATION	73	0.521053	1.71651	0.0041841	0.0540365	0.286	482
KEGG_MISMATCH_REPAIR	22	0.73339	1.69048	0.0116505	0.0637419	0.35	1176
KEGG_UBIQUITIN_MEDIATED_PROTEOLYSIS	114	0.476444	1.68688	0.00782779	0.0610353	0.36	3484
KEGG_BASE_EXCISION_REPAIR	30	0.628507	1.68025	0.0244898	0.0605224	0.375	1478
KEGG_PYRIMIDINE_METABOLISM	75	0.512938	1.59542	0.0165975	0.116158	0.581	2665
KEGG_P53_SIGNALING_PATHWAY	61	0.55561	1.56032	0.01417	0.144606	0.669	1596
KEGG_PURINE_METABOLISM	132	0.390047	1.51813	0.0103093	0.184161	0.762	2665
KEGG_CHRONIC_MYELOID_LEUKEMIA	70	0.455041	1.50063	0.0301811	0.194502	0.794	2846
KEGG_BLADDER_CANCER	39	0.535323	1.46355	0.0339321	0.233147	0.848	3020
KEGG_SMALL_CELL_LUNG_CANCER	84	0.423822	1.42922	0.0489796	0.275041	0.898	1302
KEGG_RENAL_CELL_CARCINOMA	67	0.403723	1.40774	0.0693878	0.296865	0.922	3727
KEGG_PANCREATIC_CANCER	68	0.415883	1.3907	0.0788955	0.309936	0.94	2855
KEGG_COLORECTAL_CANCER	60	0.41191	1.3623	0.0698152	0.344376	0.96	2908
KEGG_PATHOGENIC_ESCHERICHIA_COLI_INFECTION	51	0.434047	1.33321	0.136646	0.382302	0.976	2706
KEGG_PATHWAYS_IN_CANCER	305	0.337152	1.31949	0.0528455	0.391149	0.978	2855
KEGG_FC_GAMMA_R_MEDIATED_PHAGOCYTOSIS	89	0.412923	1.31625	0.124211	0.382398	0.978	2550
KEGG_THYROID_CANCER	28	0.447736	1.30191	0.172065	0.392867	0.983	2846
KEGG_ETHER_LIPID_METABOLISM	25	0.444258	1.27525	0.130952	0.428594	0.988	540
KEGG_PROTEASOME	40	0.433386	1.23258	0.296451	0.497472	0.995	4788
KEGG_BASAL_CELL_CARCINOMA	44	0.34851	1.14334	0.250497	0.680256	0.999	2636
KEGG_NON_SMALL_CELL_LUNG_CANCER	52	0.347903	1.1362	0.247444	0.673578	0.999	2846
KEGG_NEUROTROPHIN_SIGNALING_PATHWAY	116	0.266109	1.13588	0.271287	0.653329	0.999	2846
KEGG_NOD_LIKE_RECEPTOR_SIGNALING_PATHWAY	55	0.388831	1.13244	0.327044	0.640767	0.999	3170
KEGG_GAP_JUNCTION	84	0.305253	1.10166	0.301848	0.691399	1	1806
KEGG_NOTCH_SIGNALING_PATHWAY	39	0.350311	1.09113	0.324903	0.696276	1	3727
KEGG_PROSTATE_CANCER	85	0.331472	1.08213	0.304688	0.698291	1	3053
KEGG_T_CELL_RECEPTOR_SIGNALING_PATHWAY	105	0.295634	1.06282	0.359528	0.723004	1	3376
KEGG_WNT_SIGNALING_PATHWAY	132	0.263988	1.0444	0.34898	0.746749	1	1639
KEGG_ENDOMETRIAL_CANCER	50	0.308782	1.03838	0.4	0.741814	1	2908
KEGG_CYTOSOLIC_DNA_SENSING_PATHWAY	46	0.322234	1.03309	0.396304	0.735171	1	3370
KEGG_SPHINGOLIPID_METABOLISM	27	0.373271	1.03008	0.419802	0.723955	1	3150
KEGG_ACUTE_MYELOID_LEUKEMIA	55	0.299554	1.02786	0.402105	0.711495	1	2846
KEGG_TGF_BETA_SIGNALING_PATHWAY	79	0.32506	1.02509	0.416667	0.701321	1	2143
KEGG_GLUTATHIONE_METABOLISM	40	0.393271	1.01704	0.429175	0.70261	1	1175
KEGG_ENDOCYTOSIS	157	0.257967	1.00402	0.42998	0.713897	1	3239
KEGG_PENTOSE_PHOSPHATE_PATHWAY	24	0.384376	0.993247	0.446502	0.72116	1	2235
KEGG_HUNTINGTONS_DISEASE	148	0.223232	0.979513	0.475891	0.733132	1	2527
KEGG_MTOR_SIGNALING_PATHWAY	46	0.27545	0.978586	0.477366	0.719855	1	3753
KEGG_INOSITOL_PHOSPHATE_METABOLISM	49	0.290973	0.941594	0.568548	0.784207	1	3505
KEGG_ADHERENS_JUNCTION	70	0.26603	0.935912	0.568093	0.780029	1	3727
KEGG_MELANOGENESIS	86	0.237163	0.934521	0.579618	0.767912	1	2846
KEGG_EPITHELIAL_CELL_SIGNALING_IN_HELICOBACTER_PYLORI_INFECTION	63	0.26353	0.923052	0.559072	0.777166	1	3170
KEGG_ERBB_SIGNALING_PATHWAY	82	0.242545	0.915721	0.608871	0.777845	1	3668
KEGG_GLIOMA	59	0.278468	0.915063	0.595331	0.764608	1	3155
KEGG_LEISHMANIA_INFECTION	65	0.322294	0.872595	0.587607	0.837719	1	2561
KEGG_FC_EPSILON_RI_SIGNALING_PATHWAY	72	0.243606	0.864684	0.660377	0.838763	1	3686
KEGG_MELANOMA	67	0.248848	0.832026	0.767754	0.889487	1	557
KEGG_PRIMARY_IMMUNODEFICIENCY	34	0.320598	0.822232	0.632114	0.894049	1	2337
KEGG_LONG_TERM_DEPRESSION	63	0.215987	0.813106	0.834356	0.897178	1	399
KEGG_PHOSPHATIDYLINOSITOL_SIGNALING_SYSTEM	70	0.226057	0.807392	0.751515	0.892673	1	3564
KEGG_RIG_I_LIKE_RECEPTOR_SIGNALING_PATHWAY	65	0.211238	0.799241	0.821053	0.893396	1	2561
KEGG_LONG_TERM_POTENTIATION	64	0.183311	0.795609	0.870021	0.885509	1	1455
KEGG_CHEMOKINE_SIGNALING_PATHWAY	165	0.231594	0.79252	0.734737	0.876835	1	3376
KEGG_AMINO_SUGAR_AND_NUCLEOTIDE_SUGAR_METABOLISM	37	0.280398	0.772894	0.782077	0.896447	1	1691
KEGG_GNRH_SIGNALING_PATHWAY	87	0.193249	0.763708	0.90795	0.897789	1	1575
KEGG_VEGF_SIGNALING_PATHWAY	68	0.205745	0.747001	0.901841	0.909753	1	3686
KEGG_LYSOSOME	105	0.222194	0.733611	0.813305	0.916588	1	3205
KEGG_AXON_GUIDANCE	112	0.185186	0.712629	0.948207	0.931347	1	3837
KEGG_APOPTOSIS	83	0.193189	0.712139	0.922078	0.918725	1	2961
KEGG_TOLL_LIKE_RECEPTOR_SIGNALING_PATHWAY	94	0.206146	0.698921	0.89959	0.922807	1	2851
KEGG_REGULATION_OF_ACTIN_CYTOSKELETON	193	0.171563	0.692869	0.960552	0.916726	1	2557
KEGG_ARRHYTHMOGENIC_RIGHT_VENTRICULAR_CARDIOMYOPATHY_ARVC	67	0.188549	0.688001	0.924901	0.909547	1	2422
KEGG_N_GLYCAN_BIOSYNTHESIS	37	0.218818	0.662286	0.895372	0.92368	1	2551
KEGG_NATURAL_KILLER_CELL_MEDIATED_CYTOTOXICITY	119	0.159792	0.596868	0.95	0.961542	1	3729
KEGG_ANTIGEN_PROCESSING_AND_PRESENTATION	74	0.132642	0.427545	0.989733	0.996065	1	3099
