# Supplementary material for: Identification of Potential Hub Genes Related to Diagnosis and Prognosis of Hepatitis B Virus-Related Hepatocellular Carcinoma via Integrated Bioinformatics Analysis
Source: Biomed Res Int. 2020 Dec 8;2020:4251761. doi: 10.1155/2020/4251761 (PMC7744201; doi:10.1155/2020/4251761)
Supplement: Supplementary Materials — “Supplementary Figure 1: flow chart of the prognostic key gene identification with “multi-split” method. Supplementary Figure 2: validation of 309 overlapping DEGs by integrating analysis with batch removal. Supplementary Figure 3: PPI network of DEGs. Supplementary Figure 4: boxplots showing the relative expression levels of 17 hub genes across normal liver tissues and cancer tissues with different BCLC stages for HBV-HCC. Supplementary Figure 5: the ROC curves of the selected hub genes to evaluate the diagnostic efficiency for HBV-HCC based on TCGA-LIHC cohort (A-C) and GSE14520 (D-F) cohort. Supplementary Figure 6: stratification analysis of the two-hub gene-based classifier. Supplementary Figure 7: miRNA-mRNA interaction network predicted by miRNet.”. Supplementary Table 1: validation of 309 differentially expressed genes (DEGs) by integrating analysis. Supplementary Table 2: Gene Set Enrichment Analysis (GSEA) result of the two-hub gene-based prognostic signature by the KEGG database. Supplementary Table 3: Gene Set Enrichment Analysis (GSEA) result of the two-hub gene-based prognostic signature by molecular function component of the GO database. [file 4251761.f1.zip › Supplementary table 3.xlsx]

## Sheet: Sheet1
Supplementary Table 3: Gene Set Enrichment Analysis (GSEA) result of the two-hub gene-based prognostic signature by molecular function component of GO database
NAME	SIZE	ES	NES	NOM p-val	FDR q-val	FWER p-val	RANK AT MAX
GO_TRANSLATIONAL_INITIATION	147	0.531098	2.23293	0	0.00101941	0.001	4246
GO_MEIOTIC_CELL_CYCLE	164	0.679802	2.19106	0	0.00418131	0.004	1309
GO_RNA_SPLICING_VIA_TRANSESTERIFICATION_REACTIONS	270	0.581802	2.19027	0	0.00278754	0.004	3232
GO_MEIOTIC_CELL_CYCLE_PROCESS	126	0.70472	2.17014	0	0.00276074	0.006	943
GO_NUCLEAR_TRANSCRIBED_MRNA_CATABOLIC_PROCESS_NONSENSE_MEDIATED_DECAY	95	0.572537	2.16994	0	0.00220859	0.006	4379
GO_MEIOSIS_I_CELL_CYCLE_PROCESS	76	0.696444	2.14101	0	0.00259299	0.008	943
GO_RNA_SPLICING	334	0.555518	2.13538	0	0.00222256	0.008	3236
GO_ORGANELLE_FISSION	335	0.653645	2.12078	0	0.00304867	0.013	943
GO_NEGATIVE_REGULATION_OF_GENE_EXPRESSION_EPIGENETIC	69	0.69671	2.11939	0	0.00270993	0.013	1625
GO_VIRAL_GENE_EXPRESSION	168	0.522852	2.10764	0	0.0030837	0.018	4246
GO_REGULATION_OF_NUCLEAR_DIVISION	151	0.681186	2.09569	0	0.00339941	0.022	924
GO_MEIOTIC_CHROMOSOME_SEGREGATION	54	0.752225	2.09465	0	0.00311612	0.022	554
GO_TELOMERE_ORGANIZATION	124	0.648422	2.09406	0	0.00302602	0.024	2838
GO_HOMOLOGOUS_CHROMOSOME_SEGREGATION	35	0.708416	2.08814	0	0.00298156	0.026	518
GO_MRNA_TRANSPORT	122	0.649245	2.08586	0	0.00299917	0.028	2358
GO_DNA_RECOMBINATION	208	0.601979	2.08472	0	0.00288308	0.029	1401
GO_CELL_DIVISION	456	0.640354	2.08297	0	0.00277769	0.03	1171
GO_MRNA_PROCESSING	379	0.551157	2.08092	0	0.00266849	0.031	3342
GO_RNA_DEPENDENT_DNA_BIOSYNTHETIC_PROCESS	60	0.613944	2.07414	0	0.00295117	0.036	2986
GO_TELOMERE_MAINTENANCE_VIA_TELOMERE_LENGTHENING	65	0.598229	2.07205	0	0.00286682	0.036	2986
GO_MITOTIC_CYTOKINESIS	52	0.732843	2.07178	0	0.0027303	0.036	830
GO_ESTABLISHMENT_OF_PROTEIN_LOCALIZATION_TO_ENDOPLASMIC_RETICULUM	86	0.542965	2.06894	0.00208768	0.00268745	0.037	4659
GO_DNA_REPAIR	407	0.596298	2.06749	0	0.00265542	0.038	3036
GO_REGULATION_OF_DNA_REPAIR	91	0.62309	2.06675	0	0.00254478	0.038	2006
GO_MITOTIC_NUCLEAR_DIVISION	215	0.709197	2.06672	0	0.00244299	0.038	793
GO_SOMATIC_DIVERSIFICATION_OF_IMMUNE_RECEPTORS	64	0.586066	2.06414	0	0.00234902	0.038	1003
GO_CHROMOSOME_ORGANIZATION_INVOLVED_IN_MEIOTIC_CELL_CYCLE	42	0.740608	2.06377	0	0.00226202	0.038	518
GO_REGULATION_OF_SIGNAL_TRANSDUCTION_BY_P53_CLASS_MEDIATOR	150	0.586226	2.06121	0	0.00225022	0.04	2700
GO_CHROMOSOME_SEGREGATION	227	0.717178	2.061	0	0.00217263	0.04	1251
GO_SPLICEOSOMAL_SNRNP_ASSEMBLY	33	0.669841	2.06093	0	0.0021002	0.04	2847
GO_POSITIVE_REGULATION_OF_DNA_METABOLIC_PROCESS	156	0.560641	2.0596	0	0.00216533	0.042	2065
GO_MRNA_EXPORT_FROM_NUCLEUS	86	0.672957	2.05928	0	0.00209766	0.042	2358
GO_RIBONUCLEOPROTEIN_COMPLEX_BIOGENESIS	327	0.585551	2.05801	0.00401606	0.00210811	0.043	3991
GO_DNA_REPLICATION	214	0.692028	2.05647	0	0.00226091	0.046	1686
GO_POSITIVE_REGULATION_OF_CELL_CYCLE_PROCESS	225	0.61286	2.05536	0	0.00219631	0.046	1716
GO_DNA_CONFORMATION_CHANGE	204	0.675853	2.05496	0	0.00213531	0.046	2021
GO_RIBONUCLEOPROTEIN_COMPLEX_SUBUNIT_ORGANIZATION	157	0.583509	2.05047	0	0.00225412	0.049	3985
GO_REGULATION_OF_MEIOTIC_CELL_CYCLE	38	0.753391	2.04941	0	0.00225329	0.049	711
GO_DOUBLE_STRAND_BREAK_REPAIR	176	0.64594	2.04645	0	0.00233655	0.051	1292
GO_RNA_CATABOLIC_PROCESS	311	0.479293	2.04614	0	0.00227814	0.051	4387
GO_POSITIVE_REGULATION_OF_CELL_CYCLE	306	0.569484	2.04614	0	0.00222257	0.051	1727
GO_PROTEIN_DNA_COMPLEX_SUBUNIT_ORGANIZATION	185	0.608807	2.04534	0	0.00219143	0.052	2904
GO_RNA_EXPORT_FROM_NUCLEUS	107	0.659083	2.04469	0	0.00216189	0.053	2358
GO_NUCLEAR_EXPORT	156	0.590415	2.03626	0	0.00243445	0.059	3242
GO_RNA_LOCALIZATION	186	0.60633	2.03013	0	0.00267182	0.064	3528
GO_REGULATION_OF_TELOMERE_MAINTENANCE_VIA_TELOMERE_LENGTHENING	48	0.630349	2.02995	0	0.00261374	0.064	2905
GO_DNA_TEMPLATED_TRANSCRIPTION_TERMINATION	62	0.632561	2.02771	0	0.00265309	0.067	2761
GO_REGULATION_OF_CHROMOSOME_ORGANIZATION	268	0.604629	2.02745	0	0.00259782	0.067	2115
GO_DNA_BIOSYNTHETIC_PROCESS	159	0.559611	2.02513	0	0.00262869	0.068	2596
GO_REGULATION_OF_RESPONSE_TO_DNA_DAMAGE_STIMULUS	170	0.561208	2.02318	0	0.00261123	0.069	2006
GO_CELL_CYCLE_PHASE_TRANSITION	497	0.602821	2.02241	0	0.0026145	0.07	1716
GO_CELL_CYCLE_G2_M_PHASE_TRANSITION	230	0.589546	2.02045	0	0.00267441	0.073	2848
GO_REGULATION_OF_DNA_REPLICATION	88	0.667856	2.01989	0	0.00262395	0.073	1686
GO_NUCLEOSOME_ORGANIZATION	91	0.654075	2.01975	0	0.00257535	0.073	3043
GO_CYTOKINESIS	125	0.567766	2.01752	0	0.00268943	0.077	830
GO_GENE_SILENCING	182	0.561903	2.01694	0	0.00268172	0.078	2156
GO_NUCLEAR_CHROMOSOME_SEGREGATION	180	0.722863	2.01467	0	0.00271597	0.079	1251
GO_REGULATION_OF_CYTOKINESIS	70	0.624131	2.01403	0	0.00266914	0.079	781
GO_SOMATIC_DIVERSIFICATION_OF_IMMUNE_RECEPTORS_VIA_GERMLINE_RECOMBINATION_WITHIN_A_SINGLE_LOCUS	56	0.595886	2.01342	0	0.00264519	0.08	1003
GO_ESTABLISHMENT_OF_RNA_LOCALIZATION	160	0.601785	2.01312	0	0.0026011	0.08	3528
GO_NUCLEAR_TRANSPORT	280	0.53071	2.01112	0	0.00265252	0.083	3142
GO_MICROTUBULE_CYTOSKELETON_ORGANIZATION_INVOLVED_IN_MITOSIS	117	0.723677	2.01073	0	0.00260974	0.083	830
GO_REGULATION_OF_MRNA_SPLICING_VIA_SPLICEOSOME	76	0.544419	2.01044	0	0.00259421	0.084	3393
GO_REGULATION_OF_CELL_AGING	42	0.685953	2.01034	0	0.00255367	0.084	881
GO_POSITIVE_REGULATION_OF_TELOMERE_MAINTENANCE	41	0.641047	2.01009	0	0.00251439	0.084	2905
GO_REGULATION_OF_DNA_METABOLIC_PROCESS	267	0.526358	2.00861	0	0.00253094	0.085	2065
GO_REGULATION_OF_DNA_RECOMBINATION	71	0.600317	2.00739	0	0.00254445	0.087	987
GO_NEGATIVE_REGULATION_OF_MITOTIC_CELL_CYCLE	273	0.585321	2.0052	0	0.00271148	0.094	1727
GO_CHROMATIN_ORGANIZATION_INVOLVED_IN_REGULATION_OF_TRANSCRIPTION	65	0.646986	2.00425	0	0.00272717	0.094	1625
GO_REGULATION_OF_TELOMERE_MAINTENANCE	64	0.608956	2.00309	0	0.002746	0.096	2905
GO_SIGNAL_TRANSDUCTION_BY_P53_CLASS_MEDIATOR	221	0.574187	1.99942	0	0.00291923	0.105	2700
GO_REGULATION_OF_CELL_CYCLE_G2_M_PHASE_TRANSITION	182	0.586743	1.99711	0	0.00295758	0.108	3257
GO_NEGATIVE_REGULATION_OF_CELL_CYCLE_PROCESS	282	0.584641	1.99271	0	0.00304686	0.113	1716
GO_RECOMBINATIONAL_REPAIR	101	0.672507	1.98979	0	0.00308976	0.115	1292
GO_NUCLEUS_ORGANIZATION	104	0.55859	1.9895	0	0.00306477	0.116	2599
GO_CELL_CYCLE_CHECKPOINT	180	0.670458	1.98712	0	0.00311081	0.117	1716
GO_COTRANSLATIONAL_PROTEIN_TARGETING_TO_MEMBRANE	78	0.572738	1.98445	0.00430108	0.00311246	0.118	4379
GO_CELL_CYCLE_G1_S_PHASE_TRANSITION	220	0.625266	1.97754	0	0.00333976	0.128	1716
GO_CHROMATIN_ASSEMBLY_OR_DISASSEMBLY	96	0.670039	1.97715	0	0.00333669	0.129	2890
GO_REGULATION_OF_CYCLIN_DEPENDENT_PROTEIN_KINASE_ACTIVITY	85	0.64277	1.97705	0	0.00329498	0.129	1415
GO_PROTEIN_CONTAINING_COMPLEX_LOCALIZATION	222	0.517642	1.97608	0	0.00330081	0.13	2888
GO_NON_RECOMBINATIONAL_REPAIR	66	0.622065	1.97515	0	0.0033344	0.132	3005
GO_MICROTUBULE_CYTOSKELETON_ORGANIZATION	415	0.530717	1.97453	0	0.00333417	0.133	2500
GO_POSITIVE_REGULATION_OF_TELOMERE_MAINTENANCE_VIA_TELOMERE_LENGTHENING	31	0.650044	1.97426	0	0.0033064	0.134	2905
GO_NCRNA_TRANSCRIPTION	91	0.558002	1.97415	0	0.0032675	0.134	2688
GO_SPINDLE_ORGANIZATION	137	0.695729	1.97353	0	0.00327518	0.135	1284
GO_REGULATION_OF_MEIOTIC_NUCLEAR_DIVISION	23	0.805062	1.97277	0	0.00326769	0.135	711
GO_G0_TO_G1_TRANSITION	37	0.743206	1.97207	0	0.00327978	0.137	1262
GO_DNA_PACKAGING	110	0.698887	1.97202	0	0.00324292	0.137	1636
GO_NUCLEOTIDE_EXCISION_REPAIR	98	0.556981	1.97192	0	0.00320689	0.137	2856
GO_REGULATION_OF_DOUBLE_STRAND_BREAK_REPAIR	54	0.66193	1.97162	0	0.0031823	0.138	1248
GO_ATP_DEPENDENT_CHROMATIN_REMODELING	61	0.641784	1.97082	0	0.00318916	0.138	2678
GO_POSITIVE_REGULATION_OF_CYTOKINESIS	30	0.702506	1.97063	0	0.00318144	0.139	781
GO_MITOTIC_SPINDLE_ORGANIZATION	92	0.741369	1.97028	0	0.00316782	0.14	830
GO_CYTOSKELETON_DEPENDENT_CYTOKINESIS	69	0.628798	1.96832	0	0.00317877	0.143	830
GO_SPINDLE_ASSEMBLY	83	0.711893	1.96678	0	0.00323066	0.145	1284
GO_MICROTUBULE_ORGANIZING_CENTER_ORGANIZATION	106	0.584775	1.96527	0	0.00328265	0.149	2669
GO_DNA_GEOMETRIC_CHANGE	97	0.676202	1.96509	0	0.00324915	0.149	2822
GO_SPLICEOSOMAL_COMPLEX_ASSEMBLY	44	0.619867	1.96319	0	0.00331416	0.152	2999
GO_NUCLEAR_TRANSCRIBED_MRNA_CATABOLIC_PROCESS	156	0.489201	1.96209	0.00795229	0.00335924	0.155	4379
GO_REGULATION_OF_CELL_CYCLE_PHASE_TRANSITION	365	0.56776	1.95955	0	0.00344809	0.16	1716
GO_REGULATION_OF_MRNA_METABOLIC_PROCESS	255	0.476935	1.95914	0	0.00345419	0.162	4157
GO_REGULATION_OF_GENE_SILENCING	93	0.608511	1.95841	0	0.00347573	0.167	2566
GO_POSITIVE_REGULATION_OF_DNA_REPAIR	50	0.617521	1.95819	0	0.00344231	0.167	2006
GO_MITOTIC_CELL_CYCLE_CHECKPOINT	139	0.696498	1.95684	0	0.00347692	0.169	1716
GO_SYNAPSIS	27	0.681537	1.95671	0	0.00345506	0.17	518
GO_NEGATIVE_REGULATION_OF_CHROMOSOME_ORGANIZATION	112	0.679948	1.95665	0	0.00342277	0.17	2115
GO_HOMOLOGOUS_RECOMBINATION	34	0.631975	1.95642	0	0.00339108	0.17	1309
GO_CHROMATIN_REMODELING	129	0.582181	1.95523	0	0.00344979	0.173	2108
GO_NEGATIVE_REGULATION_OF_CELL_CYCLE_PHASE_TRANSITION	208	0.59552	1.95487	0	0.00342705	0.173	762
GO_POSITIVE_REGULATION_OF_CHROMOSOME_ORGANIZATION	143	0.548533	1.95465	0	0.00344055	0.174	2905
GO_POSITIVE_REGULATION_OF_RESPONSE_TO_DNA_DAMAGE_STIMULUS	75	0.601784	1.95338	0	0.00345209	0.177	1831
GO_POSITIVE_REGULATION_OF_MITOTIC_CELL_CYCLE	127	0.608276	1.95337	0	0.00342154	0.177	943
GO_SOMATIC_RECOMBINATION_OF_IMMUNOGLOBULIN_GENE_SEGMENTS	46	0.590429	1.94867	0	0.00368933	0.19	1003
GO_ESTABLISHMENT_OF_MITOTIC_SPINDLE_LOCALIZATION	33	0.679825	1.948	0	0.00368525	0.192	1807
GO_POSITIVE_REGULATION_OF_DNA_RECOMBINATION	33	0.618066	1.9456	0	0.00380257	0.2	1877
GO_RIBOSOME_BIOGENESIS	221	0.57578	1.94043	0.0100402	0.0040723	0.214	4154
GO_HISTONE_PHOSPHORYLATION	35	0.733312	1.93989	0	0.00407752	0.215	869
GO_REGULATION_OF_GENE_EXPRESSION_EPIGENETIC	232	0.545952	1.93952	0	0.00407627	0.216	2108
GO_MITOTIC_SPINDLE_ASSEMBLY	47	0.753986	1.93687	0	0.00422913	0.223	793
GO_HISTONE_EXCHANGE	36	0.719106	1.93673	0	0.00420201	0.223	1960
GO_NEGATIVE_REGULATION_OF_DNA_REPLICATION	28	0.769433	1.93368	0	0.00433408	0.23	1226
GO_DNA_INTEGRITY_CHECKPOINT	131	0.633484	1.93364	0	0.00429885	0.23	2139
GO_REGULATION_OF_MRNA_PROCESSING	107	0.534309	1.93346	0	0.00426418	0.23	3393
GO_NUCLEOBASE_CONTAINING_COMPOUND_TRANSPORT	190	0.544239	1.93268	0	0.0042867	0.233	3528
GO_ALTERNATIVE_MRNA_SPLICING_VIA_SPLICEOSOME	56	0.54497	1.93216	0.0020202	0.00425932	0.234	3034
GO_FEMALE_GAMETE_GENERATION	95	0.529378	1.93212	0	0.00422579	0.234	482
GO_CILIARY_BASAL_BODY_PLASMA_MEMBRANE_DOCKING	81	0.580116	1.92606	0.00207039	0.00460873	0.254	3257
GO_SISTER_CHROMATID_SEGREGATION	141	0.746347	1.92274	0	0.00477489	0.262	1251
GO_CELLULAR_SENESCENCE	55	0.611262	1.92116	0	0.00482202	0.265	924
GO_DNA_DEPENDENT_DNA_REPLICATION	119	0.71644	1.91996	0	0.00487154	0.27	1289
GO_CHROMATIN_ASSEMBLY	73	0.698833	1.91819	0	0.00488636	0.272	1636
GO_NEGATIVE_REGULATION_OF_RNA_SPLICING	20	0.6711	1.91679	0	0.00497259	0.275	3232
GO_POSITIVE_REGULATION_OF_NUCLEAR_DIVISION	53	0.556026	1.91224	0	0.00530272	0.291	924
GO_POSITIVE_REGULATION_OF_DOUBLE_STRAND_BREAK_REPAIR	21	0.71122	1.91088	0	0.00539045	0.299	1248
GO_REGULATION_OF_SPINDLE_ORGANIZATION	34	0.670676	1.9101	0	0.00543209	0.302	2398
GO_REGULATION_OF_DOUBLE_STRAND_BREAK_REPAIR_VIA_HOMOLOGOUS_RECOMBINATION	33	0.675979	1.90954	0	0.00544448	0.306	1243
GO_RRNA_METABOLIC_PROCESS	164	0.574017	1.90411	0.010142	0.00590141	0.325	4154
GO_SISTER_CHROMATID_COHESION	41	0.721624	1.9036	0	0.0058861	0.326	1248
GO_SPINDLE_LOCALIZATION	45	0.635372	1.90278	0	0.00591121	0.33	422
GO_MITOTIC_DNA_INTEGRITY_CHECKPOINT	88	0.656336	1.90213	0	0.00592362	0.334	1309
GO_BLASTOCYST_DEVELOPMENT	69	0.546859	1.89731	0	0.00632079	0.352	1755
GO_DNA_DAMAGE_RESPONSE_SIGNAL_TRANSDUCTION_BY_P53_CLASS_MEDIATOR	92	0.599325	1.89655	0	0.00633632	0.356	1287
GO_POSITIVE_REGULATION_OF_CELL_CYCLE_PHASE_TRANSITION	71	0.659687	1.89449	0	0.00646321	0.364	1324
GO_CHROMOSOME_LOCALIZATION	58	0.66546	1.89371	0	0.00646721	0.366	1251
GO_NEGATIVE_REGULATION_OF_MRNA_METABOLIC_PROCESS	65	0.48905	1.89274	0.00399202	0.00653317	0.371	3916
GO_NEGATIVE_REGULATION_OF_NUCLEAR_DIVISION	53	0.740723	1.89174	0	0.00653554	0.373	719
GO_CYTOKINETIC_PROCESS	24	0.78816	1.89129	0	0.00653336	0.374	781
GO_NCRNA_EXPORT_FROM_NUCLEUS	35	0.724547	1.88772	0	0.00676801	0.385	2470
GO_MULTI_ORGANISM_LOCALIZATION	56	0.584488	1.88751	0	0.00672869	0.386	2156
GO_REGULATION_OF_POSTTRANSCRIPTIONAL_GENE_SILENCING	71	0.565196	1.88545	0	0.00687795	0.392	2566
GO_GENE_SILENCING_BY_RNA	119	0.517993	1.88347	0	0.00706943	0.397	2358
GO_RIBOSOMAL_LARGE_SUBUNIT_BIOGENESIS	52	0.624061	1.88131	0.0101833	0.00722216	0.406	3835
GO_METAPHASE_PLATE_CONGRESSION	45	0.701265	1.88113	0	0.00718058	0.406	1251
GO_MRNA_3_END_PROCESSING	72	0.586486	1.88105	0	0.00713954	0.406	3560
GO_BASE_EXCISION_REPAIR	40	0.653554	1.88076	0	0.00712185	0.407	3111
GO_MITOTIC_SISTER_CHROMATID_SEGREGATION	119	0.762583	1.88042	0	0.00712731	0.408	781
GO_HISTONE_H3_K9_METHYLATION	32	0.638676	1.88001	0.00410678	0.00710256	0.408	1670
GO_REGULATION_OF_DNA_DEPENDENT_DNA_REPLICATION	38	0.751612	1.87632	0	0.00752234	0.428	729
GO_POSITIVE_REGULATION_OF_DNA_REPLICATION	33	0.648706	1.87366	0.00199601	0.0077374	0.439	1686
GO_PROTEIN_LOCALIZATION_TO_ENDOPLASMIC_RETICULUM	106	0.430754	1.87318	0.012931	0.00772226	0.439	4535
GO_RRNA_TRANSCRIPTION	27	0.643204	1.87302	0	0.00769865	0.44	1859
GO_INTERSTRAND_CROSS_LINK_REPAIR	38	0.677715	1.87299	0	0.00765142	0.44	2385
GO_NUCLEAR_ENVELOPE_ORGANIZATION	42	0.633285	1.87275	0	0.00763593	0.441	1613
GO_ESTABLISHMENT_OF_SPINDLE_ORIENTATION	36	0.605109	1.87269	0.00204499	0.00759632	0.441	1807
GO_DNA_MODIFICATION	82	0.481885	1.87213	0	0.00760182	0.441	1641
GO_IMPORT_INTO_NUCLEUS	136	0.501888	1.87192	0	0.00759507	0.441	2156
GO_TRANSCRIPTION_COUPLED_NUCLEOTIDE_EXCISION_REPAIR	68	0.572966	1.87164	0	0.00757654	0.442	3065
GO_SIGNAL_TRANSDUCTION_IN_RESPONSE_TO_DNA_DAMAGE	113	0.581136	1.87149	0	0.00755294	0.443	1287
GO_RNA_3_END_PROCESSING	103	0.560742	1.87137	0	0.00750851	0.443	3560
GO_SIGNAL_TRANSDUCTION_INVOLVED_IN_CELL_CYCLE_CHECKPOINT	63	0.669488	1.86974	0	0.00766832	0.445	1097
GO_REGULATION_OF_UBIQUITIN_PROTEIN_TRANSFERASE_ACTIVITY	37	0.65674	1.86713	0	0.00788175	0.451	499
GO_REGULATION_OF_CELL_DIVISION	134	0.530167	1.86674	0	0.00786566	0.451	958
GO_TELOMERE_CAPPING	37	0.625594	1.86415	0	0.00810821	0.455	2838
GO_SNRNA_TRANSCRIPTION	63	0.540207	1.86294	0.0019305	0.00819395	0.459	2688
GO_PROTEIN_LOCALIZATION_TO_CHROMOSOME	62	0.620775	1.8628	0.00401606	0.0081715	0.459	2978
GO_COVALENT_CHROMATIN_MODIFICATION	375	0.473046	1.86092	0.00201207	0.0083771	0.465	2876
GO_DNA_REPLICATION_INDEPENDENT_NUCLEOSOME_ORGANIZATION	33	0.752512	1.85962	0.002	0.00847253	0.47	1960
GO_MITOTIC_G2_M_TRANSITION_CHECKPOINT	24	0.719447	1.85728	0.00205339	0.00865786	0.479	518
GO_TERMINATION_OF_RNA_POLYMERASE_II_TRANSCRIPTION	29	0.638002	1.85684	0	0.00869132	0.484	2756
GO_POSTTRANSCRIPTIONAL_REGULATION_OF_GENE_EXPRESSION	448	0.44422	1.85651	0.00201207	0.00869894	0.487	4174
GO_ANAPHASE_PROMOTING_COMPLEX_DEPENDENT_CATABOLIC_PROCESS	70	0.669635	1.85315	0.00391389	0.00900877	0.497	614
GO_POSITIVE_REGULATION_OF_MITOTIC_NUCLEAR_DIVISION	43	0.562055	1.85237	0	0.00903806	0.499	924
GO_DNA_METHYLATION_OR_DEMETHYLATION	66	0.490402	1.85228	0.00208768	0.00900042	0.5	1641
GO_POSITIVE_REGULATION_OF_DNA_BIOSYNTHETIC_PROCESS	58	0.584849	1.85129	0.00208768	0.00905477	0.506	2986
GO_DEOXYRIBONUCLEOTIDE_METABOLIC_PROCESS	27	0.676217	1.84996	0.00189753	0.00917658	0.512	1478
GO_CYTOPLASMIC_TRANSLATION	71	0.521013	1.84814	0.0148305	0.009358	0.517	4246
GO_REGULATION_OF_CELL_CYCLE_ARREST	89	0.569767	1.84605	0	0.00960109	0.523	1097
GO_NEGATIVE_REGULATION_OF_CHROMATIN_ORGANIZATION	41	0.599261	1.8458	0	0.00959527	0.526	1902
GO_NEGATIVE_REGULATION_OF_DNA_REPAIR	22	0.683815	1.84526	0	0.00965961	0.529	2745
GO_PROTEIN_LOCALIZATION_TO_CHROMOSOME_TELOMERIC_REGION	24	0.645814	1.84399	0.00412371	0.00978178	0.532	2905
GO_REGULATION_OF_TRANSCRIPTION_INVOLVED_IN_G1_S_TRANSITION_OF_MITOTIC_CELL_CYCLE	27	0.7698	1.84248	0.00190114	0.00991708	0.537	1716
GO_NUCLEOTIDE_EXCISION_REPAIR_DNA_INCISION_3_TO_LESION	20	0.631266	1.84146	0.002	0.00995037	0.542	2783
GO_REGULATION_OF_RNA_SPLICING	105	0.479169	1.84093	0.00201613	0.00995607	0.543	3103
GO_REGULATION_OF_CHROMATIN_SILENCING	21	0.738616	1.84059	0	0.00994921	0.544	1625
GO_MITOTIC_METAPHASE_PLATE_CONGRESSION	36	0.705409	1.84	0.00198807	0.00998454	0.547	1693
GO_POSITIVE_REGULATION_OF_CELL_CYCLE_ARREST	67	0.618114	1.83826	0	0.0101479	0.548	1097
GO_VIRAL_RNA_GENOME_REPLICATION	30	0.649518	1.83533	0.00203666	0.010491	0.563	1597
GO_CENTROMERE_COMPLEX_ASSEMBLY	33	0.772689	1.83272	0	0.0107941	0.569	1759
GO_POSITIVE_REGULATION_OF_PROTEIN_LOCALIZATION_TO_NUCLEUS	65	0.552539	1.83183	0.00204918	0.0109304	0.57	2140
GO_REGULATION_OF_CENTROSOME_CYCLE	46	0.595387	1.83155	0	0.0109066	0.57	2500
GO_MRNA_CIS_SPLICING_VIA_SPLICEOSOME	23	0.671344	1.8309	0.00201207	0.0109822	0.572	2407
GO_NUCLEOTIDE_EXCISION_REPAIR_DNA_INCISION	37	0.613622	1.83016	0.00197239	0.0110191	0.576	2783
GO_FEMALE_MEIOTIC_NUCLEAR_DIVISION	22	0.810382	1.82927	0	0.0110447	0.581	889
GO_RETROGRADE_VESICLE_MEDIATED_TRANSPORT_GOLGI_TO_ENDOPLASMIC_RETICULUM	73	0.574158	1.82691	0	0.0114165	0.591	504
GO_HISTONE_METHYLATION	102	0.514151	1.82649	0.00411523	0.0114325	0.591	3419
GO_IMMUNOGLOBULIN_PRODUCTION_INVOLVED_IN_IMMUNOGLOBULIN_MEDIATED_IMMUNE_RESPONSE	47	0.584908	1.82635	0	0.011398	0.591	919
GO_NEGATIVE_REGULATION_OF_CELL_CYCLE_G1_S_PHASE_TRANSITION	92	0.591498	1.82631	0	0.0113539	0.592	1287
GO_NCRNA_METABOLIC_PROCESS	310	0.502777	1.8234	0.0120968	0.0117914	0.6	3817
GO_HISTONE_H4_ACETYLATION	57	0.546652	1.82151	0	0.011996	0.608	3098
GO_POSTREPLICATION_REPAIR	40	0.700366	1.82147	0	0.0119441	0.609	1399
GO_REGULATION_OF_PROTEIN_LOCALIZATION_TO_NUCLEUS	101	0.507403	1.82134	0.00209644	0.0119247	0.609	2825
GO_CELL_CYCLE_DNA_REPLICATION	59	0.787187	1.82023	0	0.0120364	0.612	1289
GO_CHROMOSOME_SEPARATION	67	0.755036	1.81927	0	0.0121272	0.614	719
GO_CELL_AGING	88	0.537447	1.8177	0	0.0123117	0.621	924
GO_NEGATIVE_REGULATION_OF_DNA_RECOMBINATION	23	0.640283	1.81472	0.00790514	0.0128505	0.631	987
GO_ESTABLISHMENT_OF_PROTEIN_LOCALIZATION_TO_CHROMOSOME	21	0.630642	1.81469	0.00581395	0.0127913	0.631	4166
GO_REGULATION_OF_CELLULAR_RESPONSE_TO_HEAT	71	0.56345	1.81256	0.00609756	0.013095	0.64	2578
GO_REGULATION_OF_DNA_BIOSYNTHETIC_PROCESS	92	0.518396	1.81107	0	0.0132635	0.643	2065
GO_CHROMOSOME_CONDENSATION	28	0.793656	1.81093	0	0.0132258	0.643	376
GO_PROTEIN_LOCALIZATION_TO_NUCLEUS	219	0.458736	1.80947	0.00208768	0.0134167	0.646	3237
GO_NEGATIVE_REGULATION_OF_ORGANELLE_ORGANIZATION	304	0.47148	1.80896	0	0.0134629	0.647	1968
GO_PROTEIN_LOCALIZATION_TO_CYTOSKELETON	47	0.565166	1.80762	0	0.0136082	0.649	2500
GO_CHROMATIN_REMODELING_AT_CENTROMERE	25	0.793957	1.80576	0.0019802	0.0138901	0.652	1960
GO_PEPTIDYL_LYSINE_MODIFICATION	317	0.467866	1.80492	0	0.014033	0.656	3025
GO_G2_DNA_DAMAGE_CHECKPOINT	27	0.690432	1.80478	0.00204918	0.0139964	0.658	518
GO_PROTEIN_REFOLDING	27	0.595141	1.80292	0.00196464	0.0142967	0.669	3115
GO_REGULATION_OF_CELL_CYCLE_G1_S_PHASE_TRANSITION	136	0.549101	1.80241	0	0.0143682	0.673	1716
GO_REGULATION_OF_TRANSLATIONAL_INITIATION	63	0.466938	1.80236	0.01002	0.0143117	0.673	4066
GO_DNA_SYNTHESIS_INVOLVED_IN_DNA_REPAIR	41	0.655896	1.801	0	0.0144803	0.679	1197
GO_RESPONSE_TO_IONIZING_RADIATION	120	0.524327	1.79942	0	0.0147298	0.686	2006
GO_REGULATION_OF_CHROMATIN_ORGANIZATION	146	0.481232	1.79839	0	0.0148591	0.689	2890
GO_CYTOPLASMIC_MICROTUBULE_ORGANIZATION	37	0.518331	1.7944	0.00201207	0.0155087	0.697	2888
GO_DNA_DAMAGE_RESPONSE_DETECTION_OF_DNA_DAMAGE	35	0.679133	1.79432	0	0.0154783	0.698	1714
GO_REGULATION_OF_CHROMOSOME_SEGREGATION	77	0.764736	1.79362	0	0.0155254	0.7	1251
GO_G1_DNA_DAMAGE_CHECKPOINT	56	0.638018	1.79271	0	0.01567	0.702	2086
GO_NEGATIVE_REGULATION_OF_HISTONE_MODIFICATION	33	0.580566	1.79247	0.00608519	0.0156612	0.702	1902
GO_TRANSCRIPTION_ELONGATION_FROM_RNA_POLYMERASE_II_PROMOTER	73	0.499811	1.78946	0.00395257	0.0161943	0.713	3332
GO_REGULATION_OF_MRNA_CATABOLIC_PROCESS	160	0.433247	1.78915	0.00616016	0.0161701	0.714	4144
GO_NEGATIVE_REGULATION_OF_CELL_AGING	22	0.666101	1.78755	0	0.016472	0.722	427
GO_NEGATIVE_REGULATION_OF_RESPONSE_TO_DNA_DAMAGE_STIMULUS	62	0.52301	1.78438	0	0.0170763	0.729	3020
GO_HISTONE_H3_K9_MODIFICATION	42	0.560225	1.7837	0.00409836	0.0171288	0.729	1670
GO_TRANSCRIPTION_ELONGATION_FROM_RNA_POLYMERASE_I_PROMOTER	27	0.598148	1.78331	0.00782779	0.0171283	0.732	3367
GO_POSITIVE_REGULATION_OF_MUSCLE_CELL_APOPTOTIC_PROCESS	24	0.598401	1.78292	0.00191939	0.017147	0.734	557
GO_NUCLEOTIDE_EXCISION_REPAIR_PREINCISION_COMPLEX_ASSEMBLY	28	0.577765	1.7808	0.0121212	0.0176627	0.742	2783
GO_REGULATION_OF_SISTER_CHROMATID_SEGREGATION	63	0.74992	1.78053	0	0.0176463	0.742	1251
GO_DNA_STRAND_ELONGATION	24	0.818924	1.77951	0.00195695	0.0178165	0.746	1142
GO_NCRNA_PROCESSING	268	0.503936	1.77807	0.014433	0.0179616	0.749	3817
GO_REGULATION_OF_HISTONE_H3_K9_METHYLATION	20	0.667185	1.77738	0.00598802	0.0181056	0.753	1670
GO_RNA_CAPPING	31	0.591264	1.77714	0.00998004	0.0180572	0.753	2761
GO_POSITIVE_REGULATION_OF_CHROMOSOME_SEGREGATION	20	0.76722	1.77601	0	0.0182114	0.756	1251
GO_CENTROSOME_DUPLICATION	50	0.567946	1.77574	0.00612245	0.018211	0.757	2487
GO_RIBOSOME_ASSEMBLY	46	0.576882	1.77497	0.0301811	0.0183076	0.757	4246
GO_POSITIVE_REGULATION_OF_CELL_CYCLE_G2_M_PHASE_TRANSITION	26	0.756067	1.77358	0.002	0.0185573	0.761	1145
GO_NEGATIVE_REGULATION_OF_DNA_METABOLIC_PROCESS	85	0.490122	1.77244	0	0.0187913	0.768	3000
GO_PROTEIN_METHYLATION	129	0.476458	1.77242	0.00406504	0.0187326	0.768	3595
GO_NEGATIVE_REGULATION_OF_CHROMOSOME_SEGREGATION	42	0.772411	1.77161	0	0.018808	0.768	719
GO_RESPONSE_TO_UV	111	0.483778	1.77131	0	0.018807	0.769	1986
GO_DNA_TEMPLATED_TRANSCRIPTION_ELONGATION	96	0.491976	1.77035	0.00402414	0.0189455	0.773	3367
GO_PEPTIDYL_LYSINE_METHYLATION	92	0.521869	1.77013	0.004158	0.0189184	0.775	1670
GO_REGULATION_OF_CELL_CYCLE_CHECKPOINT	28	0.676295	1.76521	0	0.0199715	0.782	2399
GO_RNA_STABILIZATION	36	0.473618	1.76489	0.0220884	0.0199527	0.784	3070
GO_CELLULAR_PROCESS_INVOLVED_IN_REPRODUCTION_IN_MULTICELLULAR_ORGANISM	225	0.410811	1.76456	0	0.0199382	0.784	1615
GO_REGULATION_OF_MICROTUBULE_BASED_PROCESS	177	0.449304	1.75887	0	0.0211931	0.803	2500
GO_DNA_METHYLATION	50	0.496688	1.75722	0.00407332	0.0215486	0.808	1641
GO_NEGATIVE_REGULATION_OF_MRNA_PROCESSING	24	0.606523	1.75709	0.00199203	0.0215001	0.81	3232
GO_ATTACHMENT_OF_SPINDLE_MICROTUBULES_TO_KINETOCHORE	26	0.771979	1.75654	0	0.0215312	0.812	170
GO_TRANSCRIPTION_BY_RNA_POLYMERASE_I	54	0.550278	1.75467	0.00621118	0.021914	0.817	3367
GO_REGULATION_OF_SPINDLE_ASSEMBLY	21	0.63848	1.75429	0.00813008	0.0219129	0.819	3774
GO_PROTEIN_SUMOYLATION	67	0.553896	1.75245	0	0.0222811	0.829	2358
GO_REGULATION_OF_CHROMOSOME_SEPARATION	51	0.77554	1.75121	0	0.0224984	0.831	719
GO_MUSCLE_CELL_APOPTOTIC_PROCESS	61	0.463572	1.75112	0	0.022439	0.833	557
GO_SNRNA_METABOLIC_PROCESS	26	0.613561	1.75076	0.00808081	0.0224608	0.834	3497
GO_PROTEIN_LOCALIZATION_TO_MICROTUBULE_ORGANIZING_CENTER	29	0.597104	1.74907	0.00195695	0.0228125	0.837	2500
GO_MACROMOLECULE_METHYLATION	216	0.444194	1.74879	0.00206186	0.0227982	0.837	3595
GO_CENTRIOLE_ASSEMBLY	31	0.585342	1.7478	0.00809717	0.0229773	0.839	2669
GO_TRANSLESION_SYNTHESIS	33	0.687856	1.74762	0.00392927	0.0229399	0.839	1197
GO_CELLULAR_RESPONSE_TO_HEAT	114	0.507006	1.74569	0.00631579	0.0234245	0.847	2578
GO_REGULATION_OF_TELOMERE_CAPPING	24	0.609924	1.7448	0.00203666	0.0236228	0.851	2838
GO_NEGATIVE_REGULATION_OF_CELL_CYCLE_G2_M_PHASE_TRANSITION	87	0.517484	1.73674	0.0120968	0.0258857	0.874	2829
GO_TERMINATION_OF_RNA_POLYMERASE_I_TRANSCRIPTION	28	0.592628	1.73442	0.00809717	0.0264819	0.88	2761
GO_MICROTUBULE_BUNDLE_FORMATION	53	0.507602	1.73292	0.00409836	0.0267822	0.881	2096
GO_METAPHASE_ANAPHASE_TRANSITION_OF_CELL_CYCLE	45	0.790249	1.73219	0.00200401	0.0268906	0.881	719
GO_TRANSCRIPTION_INITIATION_FROM_RNA_POLYMERASE_I_PROMOTER	33	0.569232	1.7287	0.0200803	0.0279079	0.891	3367
GO_MISMATCH_REPAIR	30	0.638312	1.72606	0.00809717	0.0286218	0.9	961
GO_NEGATIVE_REGULATION_OF_METAPHASE_ANAPHASE_TRANSITION_OF_CELL_CYCLE	34	0.7932	1.72515	0.00202429	0.0288291	0.901	719
GO_REGULATION_OF_TELOMERASE_ACTIVITY	39	0.571707	1.72426	0.00790514	0.0289757	0.901	1971
GO_DNA_REPLICATION_INITIATION	32	0.806479	1.72138	0	0.029826	0.91	1289
GO_HISTONE_UBIQUITINATION	34	0.541962	1.72128	0.0137525	0.0297299	0.91	3240
GO_REGULATION_OF_NUCLEOCYTOPLASMIC_TRANSPORT	94	0.505142	1.72123	0.00404858	0.0296412	0.91	3242
GO_POSITIVE_REGULATION_OF_NUCLEOCYTOPLASMIC_TRANSPORT	58	0.540878	1.72083	0.004158	0.0296444	0.91	1879
GO_RIBOSOMAL_SMALL_SUBUNIT_BIOGENESIS	52	0.500486	1.71942	0.0316206	0.0300927	0.916	3991
GO_ANATOMICAL_STRUCTURE_HOMEOSTASIS	341	0.408844	1.71906	0	0.0301206	0.917	2846
GO_NUCLEIC_ACID_PHOSPHODIESTER_BOND_HYDROLYSIS	211	0.439296	1.71533	0.002	0.0312567	0.922	3136
GO_POSITIVE_REGULATION_OF_TELOMERASE_ACTIVITY	31	0.585698	1.7126	0.0145228	0.0321633	0.924	2986
GO_CYTOPLASMIC_TRANSLATIONAL_INITIATION	24	0.595414	1.71149	0.0260521	0.0324516	0.925	4026
GO_REGULATION_OF_REPRODUCTIVE_PROCESS	127	0.447595	1.70546	0.006	0.0346681	0.93	794
GO_MICROTUBULE_DEPOLYMERIZATION	36	0.593636	1.70227	0.0041841	0.0358277	0.935	1829
GO_NUCLEOSIDE_MONOPHOSPHATE_BIOSYNTHETIC_PROCESS	36	0.576299	1.69931	0.00617284	0.0368536	0.938	2401
GO_TELOMERE_MAINTENANCE_VIA_SEMI_CONSERVATIVE_REPLICATION	26	0.752739	1.69585	0.00398406	0.038099	0.944	1289
GO_PEPTIDYL_LYSINE_ACETYLATION	140	0.447247	1.69451	0	0.0385202	0.945	2863
GO_CORTICAL_CYTOSKELETON_ORGANIZATION	40	0.596923	1.69355	0.0123967	0.0388013	0.947	1834
GO_MALE_MEIOTIC_NUCLEAR_DIVISION	32	0.53666	1.69305	0.0118812	0.0388559	0.947	943
GO_RIBOSOMAL_LARGE_SUBUNIT_ASSEMBLY	22	0.606326	1.69301	0.0434783	0.038742	0.947	3835
GO_B_CELL_APOPTOTIC_PROCESS	20	0.644602	1.68993	0.00417537	0.0399034	0.951	2120
GO_GAMETE_GENERATION	452	0.368492	1.68902	0	0.0401309	0.951	2634
GO_REGULATION_OF_HISTONE_METHYLATION	50	0.518372	1.68511	0.0283401	0.0417008	0.954	3379
GO_POSITIVE_REGULATION_OF_PROTEIN_IMPORT	36	0.567283	1.68359	0.0041841	0.0422317	0.954	2108
GO_POSITIVE_REGULATION_OF_ISOTYPE_SWITCHING	20	0.626223	1.68358	0.00813008	0.042095	0.954	1877
GO_RESPONSE_TO_RADIATION	360	0.3753	1.68187	0	0.0427275	0.955	1932
GO_MICROTUBULE_POLYMERIZATION_OR_DEPOLYMERIZATION	95	0.479288	1.68029	0.00212314	0.0432568	0.958	1829
GO_MICROTUBULE_ORGANIZING_CENTER_LOCALIZATION	29	0.610387	1.68009	0.00618557	0.043197	0.958	2659
GO_PROTEIN_ACETYLATION	164	0.4355	1.67673	0.0020284	0.0445227	0.961	2255
GO_MRNA_SPLICE_SITE_SELECTION	22	0.611311	1.67049	0.0103306	0.0473092	0.963	3393
GO_OOGENESIS	55	0.484766	1.67047	0	0.0471652	0.963	482
GO_SPLEEN_DEVELOPMENT	27	0.558305	1.67023	0.00811359	0.0471291	0.963	2210
GO_CELLULAR_RESPONSE_TO_PROSTAGLANDIN_STIMULUS	21	0.606875	1.67019	0.008	0.0470098	0.963	2797
GO_POSITIVE_REGULATION_OF_GENE_EXPRESSION_EPIGENETIC	45	0.531972	1.66961	0.0143737	0.0470956	0.963	2092
GO_REGULATION_OF_VIRAL_TRANSCRIPTION	60	0.471535	1.66854	0.00410678	0.0474983	0.963	2691
GO_CELLULAR_RESPONSE_TO_IONIZING_RADIATION	59	0.527529	1.66505	0.00595238	0.0489807	0.965	1932
GO_POSITIVE_REGULATION_OF_MITOCHONDRIAL_OUTER_MEMBRANE_PERMEABILIZATION_INVOLVED_IN_APOPTOTIC_SIGNALING_PATHWAY	31	0.546346	1.66444	0.0134357	0.0491367	0.965	2084
GO_DNA_DEPENDENT_DNA_REPLICATION_MAINTENANCE_OF_FIDELITY	29	0.608988	1.66176	0.0179283	0.050276	0.967	2793
GO_POSITIVE_REGULATION_OF_CYCLIN_DEPENDENT_PROTEIN_KINASE_ACTIVITY	27	0.609353	1.65866	0.00612245	0.0516914	0.972	1173
GO_MEMBRANE_DOCKING	149	0.44576	1.65795	0.0173913	0.0519326	0.973	3194
GO_GERM_CELL_DEVELOPMENT	160	0.403514	1.65657	0	0.0525329	0.974	1615
GO_POSITIVE_REGULATION_OF_PROTEIN_MODIFICATION_BY_SMALL_PROTEIN_CONJUGATION_OR_REMOVAL	102	0.464372	1.65597	0.00206186	0.0526731	0.975	1655
GO_REGULATION_OF_PROTEIN_IMPORT	53	0.52577	1.65564	0.00833333	0.0526787	0.976	1867
GO_NEGATIVE_REGULATION_OF_RNA_CATABOLIC_PROCESS	46	0.429472	1.65485	0.0202429	0.0529101	0.976	3916
GO_PROTEIN_INSERTION_INTO_MITOCHONDRIAL_MEMBRANE	40	0.511846	1.65361	0.0200803	0.0534943	0.976	3330
GO_POSITIVE_REGULATION_OF_MRNA_PROCESSING	23	0.588239	1.65333	0.0128205	0.0534816	0.976	1844
GO_INTRINSIC_APOPTOTIC_SIGNALING_PATHWAY_IN_RESPONSE_TO_DNA_DAMAGE_BY_P53_CLASS_MEDIATOR	37	0.55889	1.65274	0.00795229	0.0536245	0.977	2632
GO_OOCYTE_MATURATION	21	0.634271	1.65252	0.00784314	0.0535357	0.977	482
GO_ESTABLISHMENT_OR_MAINTENANCE_OF_BIPOLAR_CELL_POLARITY	39	0.48564	1.65212	0.0165631	0.0536528	0.977	1152
GO_POSITIVE_REGULATION_OF_HISTONE_METHYLATION	32	0.550026	1.64869	0.0278884	0.0551541	0.979	3526
GO_CELL_CYCLE_ARREST	193	0.443312	1.64793	0	0.0553859	0.979	1727
GO_RIBONUCLEOSIDE_MONOPHOSPHATE_BIOSYNTHETIC_PROCESS	27	0.587429	1.64657	0.0123457	0.0559795	0.98	2401
GO_REGULATION_OF_TRANSCRIPTION_ELONGATION_FROM_RNA_POLYMERASE_II_PROMOTER	27	0.563567	1.64315	0.0173077	0.0576624	0.98	1195
GO_PROTEIN_TARGETING_TO_MEMBRANE	138	0.352415	1.64013	0.0190275	0.0592535	0.982	4246
GO_PROTEIN_INSERTION_INTO_MITOCHONDRIAL_MEMBRANE_INVOLVED_IN_APOPTOTIC_SIGNALING_PATHWAY	27	0.575132	1.63675	0.0193798	0.0611252	0.983	2084
GO_THYMUS_DEVELOPMENT	43	0.446925	1.63393	0.0127932	0.062686	0.986	2722
GO_MITOCHONDRIAL_RNA_METABOLIC_PROCESS	32	0.544997	1.63356	0.025	0.0627059	0.986	4253
GO_POSITIVE_REGULATION_OF_UBIQUITIN_PROTEIN_TRANSFERASE_ACTIVITY	24	0.588886	1.6323	0.0140562	0.0633213	0.987	454
GO_MALE_GAMETE_GENERATION	347	0.351643	1.63189	0	0.0634081	0.987	1960
GO_REGULATION_OF_PROTEIN_MODIFICATION_BY_SMALL_PROTEIN_CONJUGATION_OR_REMOVAL	174	0.435212	1.63088	0.00614754	0.0637706	0.987	1727
GO_PEPTIDE_BIOSYNTHETIC_PROCESS	462	0.383042	1.62703	0.0219561	0.0660161	0.988	4246
GO_POSITIVE_REGULATION_OF_VIRAL_TRANSCRIPTION	39	0.469777	1.6252	0.0174419	0.0670075	0.991	2632
GO_RESPONSE_TO_INTERLEUKIN_12	42	0.495304	1.62361	0.021097	0.067811	0.991	2313
GO_ARP2_3_COMPLEX_MEDIATED_ACTIN_NUCLEATION	27	0.497702	1.62159	0.0245902	0.0689705	0.992	3573
GO_POSITIVE_REGULATION_OF_CHROMATIN_ORGANIZATION	88	0.45498	1.62095	0.011811	0.0691481	0.992	3025
GO_NUCLEOTIDE_EXCISION_REPAIR_DNA_DUPLEX_UNWINDING	21	0.532337	1.61922	0.041502	0.0700045	0.993	2783
GO_REGULATION_OF_DNA_BINDING	107	0.432336	1.61483	0.00625	0.0726045	0.994	1900
GO_ESTABLISHMENT_OF_PROTEIN_LOCALIZATION_TO_MEMBRANE	240	0.350087	1.61448	0.00436681	0.0726489	0.994	4246
GO_REGULATION_OF_ISOTYPE_SWITCHING	28	0.516803	1.61436	0.0141988	0.0725172	0.994	1942
GO_MICROTUBULE_BASED_MOVEMENT	187	0.407865	1.61251	0.00618557	0.0736792	0.994	1688
GO_NEGATIVE_REGULATION_OF_TELOMERE_MAINTENANCE	28	0.528117	1.61114	0.0373626	0.0744621	0.995	2905
GO_POSITIVE_REGULATION_OF_B_CELL_MEDIATED_IMMUNITY	31	0.528489	1.60501	0.0121212	0.0784399	0.995	919
GO_POSITIVE_REGULATION_OF_WNT_SIGNALING_PATHWAY	146	0.410352	1.60486	0.00854701	0.0783652	0.995	2849
GO_REGULATION_OF_HISTONE_MODIFICATION	116	0.418142	1.60476	0.00795229	0.0782191	0.995	2863
GO_MATURATION_OF_5_8S_RRNA	23	0.590148	1.60361	0.0276596	0.0788535	0.995	2732
GO_NUCLEOTIDE_EXCISION_REPAIR_DNA_GAP_FILLING	22	0.659983	1.60349	0.0433925	0.0787166	0.995	2838
GO_POSITIVE_REGULATION_OF_TRANSLATION	99	0.420189	1.60283	0.0210084	0.0789648	0.995	4014
GO_POSITIVE_REGULATION_OF_CELL_DIVISION	73	0.476764	1.59579	0	0.0838042	0.996	919
GO_SMOOTH_MUSCLE_CELL_APOPTOTIC_PROCESS	20	0.554249	1.59464	0.0211538	0.0844005	0.996	553
GO_NCRNA_3_END_PROCESSING	27	0.540288	1.59291	0.0382294	0.085513	0.997	3031
GO_NEGATIVE_REGULATION_OF_PROTEIN_MODIFICATION_BY_SMALL_PROTEIN_CONJUGATION_OR_REMOVAL	63	0.471293	1.59092	0.0260521	0.0868562	0.997	1867
GO_CELLULAR_RESPONSE_TO_RADIATION	153	0.399203	1.58953	0	0.0876579	0.997	1932
GO_RESPONSE_TO_HEAT	149	0.420465	1.58887	0.0100604	0.0879409	0.997	2578
GO_REGULATION_OF_MRNA_3_END_PROCESSING	23	0.577296	1.58666	0.0159363	0.0894171	0.997	1174
GO_PEPTIDYL_SERINE_MODIFICATION	266	0.37659	1.58404	0.00443459	0.0912819	0.997	1512
GO_NEGATIVE_REGULATION_OF_CYCLIN_DEPENDENT_PROTEIN_KINASE_ACTIVITY	25	0.568741	1.58245	0.0179641	0.0922898	0.997	1415
GO_PROTEIN_IMPORT	154	0.416608	1.58142	0.00214592	0.0929102	0.997	3028
GO_PROTEASOMAL_PROTEIN_CATABOLIC_PROCESS	357	0.396281	1.57936	0.0119522	0.0945108	0.997	3037
GO_GLOBAL_GENOME_NUCLEOTIDE_EXCISION_REPAIR	24	0.492139	1.5764	0.0508806	0.0966622	0.997	2783
GO_POSITIVE_REGULATION_OF_CANONICAL_WNT_SIGNALING_PATHWAY	118	0.396784	1.57621	0.0106383	0.0965547	0.997	4198
GO_BLASTOCYST_FORMATION	31	0.513545	1.57456	0.0194384	0.0976612	0.997	2086
GO_NUCLEOSIDE_MONOPHOSPHATE_METABOLIC_PROCESS	55	0.5025	1.57087	0.0180723	0.100375	0.997	2648
GO_POSITIVE_REGULATION_OF_VIRAL_PROCESS	95	0.413175	1.56836	0.0102249	0.102258	0.997	2835
GO_PROTEIN_ACYLATION	186	0.406137	1.56685	0.00612245	0.10334	0.997	2255
GO_REGULATION_OF_DNA_TEMPLATED_TRANSCRIPTION_ELONGATION	44	0.46978	1.56517	0.038835	0.104541	0.997	1482
GO_NEGATIVE_REGULATION_OF_PROTEASOMAL_UBIQUITIN_DEPENDENT_PROTEIN_CATABOLIC_PROCESS	28	0.467633	1.56353	0.0360721	0.105656	0.998	938
GO_REGULATION_OF_TRANSCRIPTION_BY_RNA_POLYMERASE_I	24	0.521249	1.56309	0.0352697	0.105743	0.998	1940
GO_B_CELL_ACTIVATION_INVOLVED_IN_IMMUNE_RESPONSE	61	0.464064	1.56059	0.0141414	0.107687	0.998	1942
GO_ANTIGEN_PROCESSING_AND_PRESENTATION_OF_PEPTIDE_OR_POLYSACCHARIDE_ANTIGEN_VIA_MHC_CLASS_II	86	0.519239	1.55809	0.0275591	0.109556	0.998	691
GO_HISTONE_H3_K4_METHYLATION	39	0.485007	1.5547	0.0496032	0.112466	0.998	3025
GO_NUCLEAR_TRANSCRIBED_MRNA_CATABOLIC_PROCESS_EXONUCLEOLYTIC	29	0.556632	1.55373	0.0343434	0.113007	0.998	3136
GO_PROTEIN_K11_LINKED_UBIQUITINATION	20	0.560835	1.5528	0.0587084	0.11353	0.998	3456
GO_REGULATION_OF_PROTEASOMAL_UBIQUITIN_DEPENDENT_PROTEIN_CATABOLIC_PROCESS	96	0.398263	1.55253	0.0255403	0.113499	0.998	2513
GO_POSITIVE_REGULATION_OF_VIRAL_GENOME_REPLICATION	34	0.483442	1.55145	0.0320641	0.114257	0.998	4105
GO_EXIT_FROM_MITOSIS	24	0.547895	1.55056	0.0224719	0.114894	0.998	1619
GO_INTRINSIC_APOPTOTIC_SIGNALING_PATHWAY_IN_RESPONSE_TO_DNA_DAMAGE	89	0.444679	1.54809	0.0178571	0.116915	0.998	2632
GO_REGULATION_OF_CELLULAR_RESPIRATION	25	0.486627	1.54715	0.0340909	0.117457	0.998	13
GO_PEPTIDYL_THREONINE_MODIFICATION	96	0.413547	1.5441	0.00635593	0.120081	0.998	1600
GO_TRNA_METABOLIC_PROCESS	111	0.449663	1.54058	0.0512821	0.12335	0.998	3792
GO_NEGATIVE_REGULATION_OF_UBIQUITIN_DEPENDENT_PROTEIN_CATABOLIC_PROCESS	36	0.423376	1.53946	0.0442656	0.124038	0.998	1080
GO_CEREBRAL_CORTEX_DEVELOPMENT	101	0.390901	1.53858	0.00614754	0.124632	0.998	1844
GO_REPLICATION_FORK_PROCESSING	22	0.530212	1.53838	0.0481928	0.124535	0.998	2399
GO_POSITIVE_REGULATION_OF_MEMBRANE_PERMEABILITY	51	0.42374	1.53833	0.029703	0.124257	0.998	2084
GO_REGULATION_OF_MITOCHONDRIAL_OUTER_MEMBRANE_PERMEABILIZATION_INVOLVED_IN_APOPTOTIC_SIGNALING_PATHWAY	38	0.466777	1.53724	0.0412574	0.125172	0.998	2084
GO_POSITIVE_REGULATION_OF_TRANSLATIONAL_INITIATION	23	0.480004	1.53704	0.0452675	0.125059	0.998	3831
GO_POSITIVE_REGULATION_OF_MRNA_METABOLIC_PROCESS	53	0.46109	1.53649	0.0569106	0.125285	0.998	3625
GO_REGULATION_OF_ACTIN_NUCLEATION	21	0.551206	1.53649	0.0242915	0.124979	0.998	3573
GO_PROTEIN_INSERTION_INTO_MEMBRANE	48	0.44853	1.53453	0.029703	0.126679	0.998	3330
GO_POSITIVE_REGULATION_OF_CELLULAR_PROTEIN_LOCALIZATION	283	0.378326	1.53401	0.0144928	0.126895	0.998	3142
GO_TRANSCRIPTION_BY_RNA_POLYMERASE_III	43	0.450153	1.53307	0.027027	0.127559	0.998	2672
GO_NEGATIVE_REGULATION_OF_MUSCLE_CELL_DIFFERENTIATION	42	0.497983	1.5324	0.0274841	0.127823	0.998	1796
GO_OOCYTE_DIFFERENTIATION	37	0.484898	1.53014	0.024	0.129848	0.998	482
GO_IMMUNOGLOBULIN_PRODUCTION	94	0.423141	1.52947	0.0349794	0.130212	0.998	1003
GO_REGULATION_OF_CENTROSOME_DUPLICATION	31	0.505371	1.52426	0.0386179	0.135281	0.998	2480
GO_REGULATION_OF_HISTONE_H3_K4_METHYLATION	22	0.559667	1.52264	0.0549898	0.136633	0.998	890
GO_POSITIVE_REGULATION_OF_RNA_SPLICING	25	0.501456	1.52248	0.0619835	0.136465	0.998	3103
GO_INTRINSIC_APOPTOTIC_SIGNALING_PATHWAY	240	0.386821	1.52071	0.0261569	0.138059	0.998	2916
GO_POSITIVE_REGULATION_OF_STEM_CELL_PROLIFERATION	38	0.480375	1.51732	0.0200803	0.141332	0.999	1401
GO_HISTONE_H3_ACETYLATION	50	0.458781	1.51726	0.0232068	0.141058	0.999	2731
GO_REGULATION_OF_DEFENSE_RESPONSE_TO_VIRUS_BY_HOST	24	0.601507	1.51599	0.0593047	0.142065	0.999	2801
GO_POSITIVE_REGULATION_OF_ESTABLISHMENT_OF_PROTEIN_LOCALIZATION_TO_MITOCHONDRION	50	0.458012	1.51428	0.0389344	0.143497	0.999	2084
GO_POSITIVE_REGULATION_OF_REPRODUCTIVE_PROCESS	61	0.421206	1.51283	0.0239521	0.14474	0.999	794
GO_RESPONSE_TO_GAMMA_RADIATION	51	0.495801	1.51249	0.0317797	0.144815	0.999	3020
GO_PROTEIN_PEPTIDYL_PROLYL_ISOMERIZATION	30	0.461562	1.51219	0.0550847	0.144759	0.999	2914
GO_MAINTENANCE_OF_CELL_NUMBER	133	0.408508	1.51178	0.0292887	0.144863	0.999	2086
GO_RESPONSE_TO_LEUKEMIA_INHIBITORY_FACTOR	88	0.417771	1.50744	0.0121704	0.149348	0.999	2965
GO_REGULATION_OF_MITOCHONDRIAL_MEMBRANE_PERMEABILITY_INVOLVED_IN_APOPTOTIC_PROCESS	47	0.42845	1.50631	0.0399202	0.150239	0.999	2084
GO_REGULATION_OF_TRANSCRIPTION_FROM_RNA_POLYMERASE_II_PROMOTER_IN_RESPONSE_TO_HYPOXIA	71	0.417113	1.50526	0.0838207	0.151089	0.999	4556
GO_MATURATION_OF_SSU_RRNA_FROM_TRICISTRONIC_RRNA_TRANSCRIPT_SSU_RRNA_5_8S_RRNA_LSU_RRNA	29	0.491729	1.50524	0.061753	0.150741	0.999	2942
GO_PROTEIN_MODIFICATION_BY_SMALL_PROTEIN_REMOVAL	227	0.381217	1.5044	0.0547667	0.151282	0.999	3292
GO_NEURAL_PRECURSOR_CELL_PROLIFERATION	121	0.411602	1.5014	0.00801603	0.154456	0.999	1833
GO_MODIFICATION_DEPENDENT_MACROMOLECULE_CATABOLIC_PROCESS	451	0.366851	1.50045	0.0242915	0.155084	0.999	3358
GO_DE_NOVO_PROTEIN_FOLDING	31	0.496759	1.49989	0.059761	0.15528	0.999	3637
GO_EXECUTION_PHASE_OF_APOPTOSIS	57	0.413345	1.49679	0.0260223	0.158622	1	2034
GO_CEREBELLAR_CORTEX_DEVELOPMENT	40	0.39584	1.49467	0.0301205	0.160563	1	84
GO_SPERMATID_DIFFERENTIATION	89	0.38114	1.49387	0.0174757	0.161164	1	2597
GO_RNA_MODIFICATION	106	0.407041	1.49341	0.0735587	0.161335	1	3792
GO_NEGATIVE_REGULATION_OF_DNA_BINDING	47	0.480387	1.49185	0.0317797	0.162869	1	1847
GO_INTRINSIC_APOPTOTIC_SIGNALING_PATHWAY_BY_P53_CLASS_MEDIATOR	64	0.420277	1.49173	0.0444015	0.162638	1	3139
GO_PEPTIDYL_LYSINE_TRIMETHYLATION	31	0.499656	1.48996	0.0891089	0.164344	1	3526
GO_REGULATION_OF_STEM_CELL_PROLIFERATION	58	0.46091	1.48839	0.0163599	0.165793	1	1927
GO_CELLULAR_RESPONSE_TO_UV	63	0.44587	1.48558	0.0240481	0.168891	1	1909
GO_REGULATION_OF_UBIQUITIN_DEPENDENT_PROTEIN_CATABOLIC_PROCESS	117	0.363706	1.4842	0.038	0.170053	1	2513
GO_MITOCHONDRIAL_OUTER_MEMBRANE_PERMEABILIZATION	45	0.428953	1.48369	0.0494071	0.170267	1	2084
GO_CELLULAR_RESPONSE_TO_GAMMA_RADIATION	28	0.529997	1.48292	0.0428266	0.170895	1	3384
GO_NEGATIVE_REGULATION_OF_BINDING	136	0.360231	1.48032	0.0040568	0.173712	1	1879
GO_REGULATION_OF_CIRCADIAN_RHYTHM	99	0.360562	1.47909	0.00776699	0.174738	1	1920
GO_MICROTUBULE_POLYMERIZATION	67	0.426243	1.47902	0.0501002	0.174418	1	2439
GO_DNA_DEALKYLATION	23	0.466991	1.47553	0.0572597	0.178351	1	1566
GO_CELL_MATURATION	135	0.37674	1.47494	0	0.178749	1	1127
GO_REGULATION_OF_CELLULAR_AMIDE_METABOLIC_PROCESS	305	0.352013	1.47356	0.0417537	0.180108	1	4044
GO_REGULATION_OF_HEMATOPOIETIC_PROGENITOR_CELL_DIFFERENTIATION	76	0.401178	1.47314	0.0821053	0.180294	1	4144
GO_RRNA_MODIFICATION	25	0.502958	1.4709	0.0874752	0.182711	1	3698
GO_REGULATION_OF_CELLULAR_PROTEIN_LOCALIZATION	449	0.344794	1.47034	0.0146444	0.182936	1	3218
GO_POSITIVE_REGULATION_OF_GLIOGENESIS	62	0.471897	1.46685	0.0411523	0.18711	1	2158
GO_IN_UTERO_EMBRYONIC_DEVELOPMENT	305	0.352125	1.46602	0.0147059	0.187703	1	2256
GO_ESTABLISHMENT_OF_CELL_POLARITY	118	0.385642	1.46333	0.0206612	0.190781	1	1978
GO_TRNA_PROCESSING	86	0.417947	1.46316	0.074364	0.190608	1	3875
GO_RNA_PHOSPHODIESTER_BOND_HYDROLYSIS	104	0.401614	1.46271	0.0499002	0.190811	1	3288
GO_BETA_CATENIN_TCF_COMPLEX_ASSEMBLY	26	0.506122	1.46188	0.062	0.191478	1	2422
GO_RNA_METHYLATION	56	0.449988	1.46149	0.0940695	0.191571	1	3595
GO_MATURATION_OF_SSU_RRNA	37	0.453672	1.45976	0.0839844	0.193439	1	2942
GO_BINDING_OF_SPERM_TO_ZONA_PELLUCIDA	27	0.430418	1.4568	0.0604915	0.197018	1	2895
GO_ACTIN_NUCLEATION	34	0.458594	1.45501	0.0556701	0.199059	1	2988
GO_PYRIMIDINE_NUCLEOTIDE_METABOLIC_PROCESS	42	0.456188	1.45414	0.04	0.199845	1	2287
GO_RNA_PHOSPHODIESTER_BOND_HYDROLYSIS_EXONUCLEOLYTIC	30	0.483917	1.45401	0.0636183	0.199547	1	3136
GO_REGULATION_OF_ESTABLISHMENT_OF_PLANAR_POLARITY	91	0.400595	1.4532	0.0442105	0.200244	1	2829
GO_ESTABLISHMENT_OF_ORGANELLE_LOCALIZATION	336	0.357808	1.45268	0.0195652	0.200438	1	3549
GO_PALLIUM_DEVELOPMENT	147	0.350445	1.45238	0.0122951	0.200388	1	2549
GO_GLYCOSYL_COMPOUND_BIOSYNTHETIC_PROCESS	32	0.529548	1.45152	0.0326531	0.20113	1	2286
GO_REGULATION_OF_PROTEIN_SERINE_THREONINE_KINASE_ACTIVITY	425	0.359659	1.4496	0.00845666	0.203285	1	1879
GO_RESPONSE_TO_TEMPERATURE_STIMULUS	206	0.363419	1.44944	0.0336634	0.203049	1	2167
GO_REGULATION_OF_OXIDATIVE_PHOSPHORYLATION	25	0.479336	1.44928	0.0567515	0.202873	1	13
GO_POSITIVE_REGULATION_OF_IMMUNOGLOBULIN_PRODUCTION	35	0.467763	1.44837	0.0616016	0.203645	1	919
GO_NEURAL_TUBE_FORMATION	87	0.447473	1.44705	0.0321199	0.204963	1	2978
GO_STEM_CELL_PROLIFERATION	95	0.420975	1.44383	0.024948	0.209059	1	1927
GO_REGULATION_OF_MEMBRANE_PERMEABILITY	65	0.392591	1.44377	0.0514851	0.208711	1	3330
GO_TUBE_CLOSURE	74	0.459382	1.44326	0.0361702	0.209087	1	2978
GO_RIBONUCLEOSIDE_MONOPHOSPHATE_METABOLIC_PROCESS	39	0.485147	1.44225	0.0653061	0.210036	1	2401
GO_PROTEIN_HYDROXYLATION	21	0.56433	1.43863	0.0936864	0.214682	1	1581
GO_SOMITOGENESIS	54	0.421866	1.43776	0.0599174	0.21549	1	1448
GO_PROTEIN_DEPOLYMERIZATION	89	0.425419	1.43728	0.0277186	0.215651	1	1060
GO_PROTEIN_K63_LINKED_UBIQUITINATION	37	0.429323	1.43553	0.0852713	0.217552	1	3948
GO_REGULATION_OF_ESTABLISHMENT_OF_PROTEIN_LOCALIZATION_TO_MITOCHONDRION	62	0.406095	1.43514	0.0603622	0.217642	1	4011
GO_SEGMENTATION	72	0.413568	1.43473	0.0365591	0.217812	1	1448
GO_MICROTUBULE_NUCLEATION	21	0.482121	1.43275	0.0958647	0.220101	1	2439
GO_POSITIVE_REGULATION_OF_CELLULAR_RESPONSE_TO_TRANSFORMING_GROWTH_FACTOR_BETA_STIMULUS	25	0.523703	1.43164	0.0671937	0.221311	1	1287
GO_NEGATIVE_REGULATION_OF_EXTRINSIC_APOPTOTIC_SIGNALING_PATHWAY_VIA_DEATH_DOMAIN_RECEPTORS	31	0.499316	1.43152	0.082495	0.221036	1	847
GO_METHYLATION	258	0.347822	1.43126	0.0499002	0.220919	1	3379
GO_NEGATIVE_REGULATION_OF_STRIATED_MUSCLE_CELL_DIFFERENTIATION	29	0.507056	1.43117	0.0592105	0.220579	1	274
GO_PEPTIDYL_PROLINE_MODIFICATION	41	0.421773	1.43049	0.0451745	0.221179	1	2914
GO_POSITIVE_REGULATION_OF_CELLULAR_AMIDE_METABOLIC_PROCESS	122	0.360321	1.42709	0.0576132	0.225778	1	3844
GO_COCHLEA_DEVELOPMENT	42	0.441911	1.42553	0.0578842	0.22767	1	1133
GO_NEGATIVE_REGULATION_OF_GENE_SILENCING	20	0.540146	1.42217	0.0588235	0.23217	1	1782
GO_RESPONSE_TO_X_RAY	28	0.526969	1.42122	0.062	0.233113	1	2905
GO_POSITIVE_REGULATION_OF_LAMELLIPODIUM_ORGANIZATION	24	0.506662	1.41934	0.0683761	0.235533	1	3686
GO_RETINA_DEVELOPMENT_IN_CAMERA_TYPE_EYE	123	0.350886	1.41862	0.0337302	0.23623	1	1512
GO_PROTEIN_LOCALIZATION_TO_MITOCHONDRION	112	0.361707	1.4183	0.0656064	0.236192	1	3330
GO_POSITIVE_REGULATION_OF_CELL_CYCLE_G1_S_PHASE_TRANSITION	35	0.501383	1.41767	0.0411765	0.236647	1	1489
GO_REGULATION_OF_PROTEIN_EXPORT_FROM_NUCLEUS	33	0.446804	1.41767	0.066	0.236175	1	3242
GO_REGULATORY_T_CELL_DIFFERENTIATION	26	0.510818	1.41689	0.0993789	0.236826	1	2109
GO_NEGATIVE_REGULATION_OF_PROTEASOMAL_PROTEIN_CATABOLIC_PROCESS	41	0.380898	1.41562	0.0801603	0.238434	1	1353
GO_POSITIVE_REGULATION_OF_INTRINSIC_APOPTOTIC_SIGNALING_PATHWAY	51	0.440346	1.41278	0.0589474	0.242422	1	3458
GO_RNA_POLYADENYLATION	34	0.435343	1.41225	0.0903491	0.242764	1	3310
GO_PROTEIN_POLYMERIZATION	217	0.341904	1.40961	0.0323887	0.246348	1	2996
GO_POSITIVE_REGULATION_OF_ORGANELLE_ASSEMBLY	65	0.353992	1.40883	0.0549898	0.247062	1	3648
GO_POSITIVE_REGULATION_OF_ERYTHROCYTE_DIFFERENTIATION	24	0.475265	1.40672	0.0753968	0.249911	1	2641
GO_NEGATIVE_REGULATION_OF_REPRODUCTIVE_PROCESS	45	0.428712	1.40654	0.0511811	0.249708	1	56
GO_B_CELL_HOMEOSTASIS	23	0.553283	1.40379	0.113636	0.253874	1	3467
GO_LIVER_REGENERATION	26	0.525686	1.40206	0.0808081	0.256141	1	403
GO_INTERLEUKIN_1_MEDIATED_SIGNALING_PATHWAY	90	0.369839	1.4014	0.119843	0.256678	1	4580
GO_RESPONSE_TO_LIGHT_STIMULUS	248	0.292562	1.39852	0.0297619	0.260761	1	1919
GO_HEMATOPOIETIC_STEM_CELL_DIFFERENTIATION	76	0.361732	1.39769	0.112266	0.26169	1	4150
GO_NEGATIVE_REGULATION_OF_NERVOUS_SYSTEM_PROCESS	22	0.479008	1.39731	0.10101	0.261754	1	1561
GO_POSITIVE_REGULATION_OF_PROTEIN_CONTAINING_COMPLEX_ASSEMBLY	195	0.351486	1.39724	0.0496894	0.261328	1	3110
GO_FIBROBLAST_PROLIFERATION	76	0.428037	1.39652	0.0466531	0.261925	1	2120
GO_REGULATION_OF_GLIOGENESIS	99	0.394364	1.39618	0.057377	0.261993	1	2024
GO_ESTABLISHMENT_OR_MAINTENANCE_OF_CELL_POLARITY	187	0.347526	1.39498	0.0453608	0.263443	1	1978
GO_NEGATIVE_REGULATION_OF_PROTEOLYSIS_INVOLVED_IN_CELLULAR_PROTEIN_CATABOLIC_PROCESS	51	0.345894	1.3941	0.0665323	0.264278	1	1353
GO_STEM_CELL_DIVISION	29	0.517583	1.39401	0.0583333	0.263957	1	1026
GO_POSITIVE_REGULATION_OF_GLIAL_CELL_DIFFERENTIATION	36	0.496495	1.39333	0.0668058	0.264577	1	1769
GO_REGULATION_OF_ATP_METABOLIC_PROCESS	107	0.367291	1.38825	0.0313112	0.272571	1	1280
GO_SPERM_EGG_RECOGNITION	30	0.401092	1.3852	0.0888469	0.277242	1	2895
GO_PEPTIDYL_TYROSINE_DEPHOSPHORYLATION	81	0.381867	1.38466	0.041841	0.277626	1	2576
GO_RHYTHMIC_PROCESS	263	0.306771	1.38461	0.00628931	0.277165	1	1943
GO_NUCLEOBASE_CONTAINING_SMALL_MOLECULE_BIOSYNTHETIC_PROCESS	81	0.386657	1.37996	0.029703	0.284507	1	2286
GO_REGULATION_OF_ORGANELLE_ASSEMBLY	155	0.328984	1.37972	0.0712788	0.284345	1	2669
GO_REGULATION_OF_GLIAL_CELL_PROLIFERATION	29	0.452131	1.3797	0.0905433	0.28383	1	2402
GO_POSTSYNAPTIC_SIGNAL_TRANSDUCTION	31	0.398237	1.37872	0.0841683	0.284932	1	1054
GO_CELLULAR_RESPONSE_TO_HYDROGEN_PEROXIDE	82	0.404443	1.37779	0.0421687	0.28597	1	1173
GO_REGULATION_OF_CYTOSKELETON_ORGANIZATION	432	0.342956	1.37584	0.0294118	0.288875	1	2500
GO_RETROGRADE_TRANSPORT_ENDOSOME_TO_PLASMA_MEMBRANE	22	0.44724	1.3748	0.133197	0.290131	1	2888
GO_REGULATION_OF_IMMUNOGLOBULIN_PRODUCTION	53	0.388521	1.37456	0.0912779	0.28999	1	1942
GO_POSITIVE_REGULATION_OF_INTRACELLULAR_TRANSPORT	183	0.362879	1.37339	0.0533881	0.291438	1	2322
GO_ANATOMICAL_STRUCTURE_MATURATION	136	0.336041	1.37295	0.0239521	0.291686	1	1232
GO_REGULATION_OF_MUSCLE_ORGAN_DEVELOPMENT	116	0.383989	1.37248	0.0395604	0.291962	1	1815
GO_CELLULAR_RESPONSE_TO_GLUCOSE_STARVATION	31	0.469834	1.37244	0.109705	0.291508	1	3746
GO_POSITIVE_REGULATION_OF_SMOOTHENED_SIGNALING_PATHWAY	25	0.46566	1.3718	0.0886598	0.292043	1	1179
GO_REGULATION_OF_PROTEASOMAL_PROTEIN_CATABOLIC_PROCESS	140	0.338618	1.37094	0.0870445	0.292976	1	2513
GO_MICROVILLUS_ORGANIZATION	23	0.540154	1.3706	0.0936864	0.293056	1	1233
GO_GLIAL_CELL_PROLIFERATION	41	0.4415	1.36967	0.0882957	0.294069	1	2402
GO_TOXIN_TRANSPORT	32	0.425344	1.36816	0.108871	0.296134	1	3927
GO_REGULATION_OF_BINDING	320	0.316449	1.36709	0.0192719	0.297402	1	1909
GO_REGULATION_OF_NEUROBLAST_PROLIFERATION	26	0.437399	1.36281	0.0997921	0.30417	1	1127
GO_POSITIVE_REGULATION_OF_GROWTH	219	0.3213	1.36246	0.0192308	0.304249	1	1815
GO_NEUROBLAST_PROLIFERATION	46	0.424255	1.36116	0.104839	0.305907	1	1807
GO_RNA_PHOSPHODIESTER_BOND_HYDROLYSIS_ENDONUCLEOLYTIC	51	0.382351	1.36102	0.094	0.305589	1	1870
GO_REGULATION_OF_DNA_TEMPLATED_TRANSCRIPTION_IN_RESPONSE_TO_STRESS	106	0.363577	1.36089	0.11022	0.305246	1	4144
GO_PURINE_NUCLEOSIDE_MONOPHOSPHATE_METABOLIC_PROCESS	30	0.486095	1.36033	0.103734	0.305731	1	2401
GO_ORGANELLE_FUSION	99	0.38804	1.35877	0.118012	0.308041	1	2911
GO_NEGATIVE_REGULATION_OF_MUSCLE_CELL_APOPTOTIC_PROCESS	32	0.423611	1.35784	0.0808679	0.309161	1	403
GO_CELLULAR_COMPONENT_DISASSEMBLY_INVOLVED_IN_EXECUTION_PHASE_OF_APOPTOSIS	29	0.419867	1.35774	0.0871985	0.3088	1	1858
GO_MODULATION_BY_VIRUS_OF_HOST_MORPHOLOGY_OR_PHYSIOLOGY	30	0.424489	1.35731	0.084507	0.309059	1	1375
GO_CHAPERONE_COFACTOR_DEPENDENT_PROTEIN_REFOLDING	23	0.473898	1.35684	0.125	0.309391	1	3637
GO_POSITIVE_REGULATION_OF_NEUROBLAST_PROLIFERATION	21	0.433233	1.35671	0.116564	0.30906	1	1127
GO_GUANOSINE_CONTAINING_COMPOUND_METABOLIC_PROCESS	30	0.442657	1.35606	0.0995851	0.309668	1	3375
GO_HEMATOPOIETIC_PROGENITOR_CELL_DIFFERENTIATION	136	0.342481	1.35553	0.0931677	0.310166	1	3222
GO_OLFACTORY_LOBE_DEVELOPMENT	23	0.476548	1.35408	0.0933063	0.312357	1	864
GO_CELLULAR_NITROGEN_COMPOUND_CATABOLIC_PROCESS	450	0.302233	1.35184	0.064833	0.315917	1	3662
GO_EPITHELIAL_TUBE_FORMATION	106	0.404204	1.35164	0.0677966	0.315666	1	2978
GO_REGULATION_OF_GLIAL_CELL_DIFFERENTIATION	56	0.424532	1.34724	0.0897704	0.322936	1	1769
GO_POSITIVE_REGULATION_OF_BINDING	157	0.330086	1.34635	0.0424628	0.32403	1	2322
GO_REGULATION_OF_VESICLE_FUSION	26	0.496061	1.34499	0.110647	0.326045	1	2572
GO_POSITIVE_REGULATION_OF_NEURAL_PRECURSOR_CELL_PROLIFERATION	46	0.387941	1.34236	0.0964361	0.330251	1	1127
GO_STRIATED_MUSCLE_CELL_APOPTOTIC_PROCESS	36	0.386026	1.34204	0.08	0.330249	1	557
GO_ANIMAL_ORGAN_REGENERATION	68	0.443145	1.34139	0.060241	0.330878	1	1370
GO_REGULATION_OF_SUBSTRATE_ADHESION_DEPENDENT_CELL_SPREADING	47	0.399013	1.34132	0.0966387	0.330402	1	3686
GO_POSITIVE_REGULATION_OF_VIRAL_LIFE_CYCLE	52	0.393876	1.33911	0.105691	0.333841	1	3803
GO_CELLULAR_COMPONENT_DISASSEMBLY	434	0.318271	1.33844	0.0553191	0.334415	1	2707
GO_PROTEIN_DEPHOSPHORYLATION	243	0.310896	1.33802	0.0440882	0.334593	1	2599
GO_REGULATION_OF_EMBRYONIC_DEVELOPMENT	99	0.35896	1.33754	0.0573248	0.334971	1	1133
GO_REGULATION_OF_ATPASE_ACTIVITY	70	0.374299	1.33683	0.0709939	0.335664	1	2023
GO_NEURAL_TUBE_DEVELOPMENT	131	0.374032	1.33572	0.0733753	0.33717	1	2636
GO_POSITIVE_REGULATION_OF_PROTEIN_POLYMERIZATION	103	0.350157	1.33319	0.0987654	0.341112	1	2988
GO_POSITIVE_REGULATION_OF_FIBROBLAST_PROLIFERATION	49	0.458764	1.33201	0.0813008	0.342831	1	2120
GO_POSITIVE_REGULATION_OF_PROTEIN_EXPORT_FROM_NUCLEUS	20	0.463186	1.33129	0.137255	0.343523	1	3996
GO_NUCLEOBASE_CONTAINING_SMALL_MOLECULE_INTERCONVERSION	24	0.532967	1.3309	0.170498	0.343665	1	362
GO_MULTIVESICULAR_BODY_ORGANIZATION	21	0.466127	1.32954	0.174089	0.345613	1	3807
GO_MULTICELLULAR_ORGANISM_AGING	29	0.407273	1.3295	0.122244	0.345111	1	3564
GO_POSITIVE_REGULATION_OF_MULTI_ORGANISM_PROCESS	440	0.320979	1.32898	0.111984	0.34548	1	3159
GO_POSITIVE_REGULATION_OF_DNA_BINDING	50	0.39732	1.32895	0.0951374	0.344926	1	1302
GO_AGING	270	0.331629	1.32409	0.0531309	0.353735	1	1914
GO_LYMPHOCYTE_HOMEOSTASIS	49	0.436799	1.3235	0.149688	0.354248	1	2210
GO_NEGATIVE_REGULATION_OF_PROTEIN_CATABOLIC_PROCESS	102	0.298639	1.32312	0.0673469	0.354345	1	1954
GO_CLATHRIN_DEPENDENT_ENDOCYTOSIS	35	0.431201	1.32144	0.127119	0.356976	1	3723
GO_NUCLEOSIDE_TRIPHOSPHATE_METABOLIC_PROCESS	84	0.365552	1.32134	0.125	0.356599	1	2287
GO_VIRAL_LIFE_CYCLE	285	0.336923	1.31966	0.0821643	0.359328	1	1962
GO_MITOCHONDRIAL_MEMBRANE_ORGANIZATION	101	0.328095	1.31853	0.129817	0.360937	1	3330
GO_TUBE_FORMATION	118	0.382381	1.31712	0.0762712	0.363083	1	2978
GO_NEUROTRANSMITTER_RECEPTOR_TRANSPORT	38	0.41097	1.316	0.134298	0.3647	1	1157
GO_REGULATION_OF_INTRACELLULAR_PROTEIN_TRANSPORT	194	0.321579	1.31507	0.0570265	0.365982	1	3376
GO_TRNA_MODIFICATION	57	0.398853	1.31484	0.163708	0.365795	1	3792
GO_CILIUM_ORGANIZATION	250	0.329128	1.31446	0.118503	0.365928	1	2986
GO_MALE_SEX_DIFFERENTIATION	137	0.325292	1.31434	0.0408163	0.365525	1	1902
GO_HOMEOSTASIS_OF_NUMBER_OF_CELLS	209	0.341182	1.31139	0.114286	0.370713	1	2210
GO_PROTEIN_AUTOPHOSPHORYLATION	199	0.336153	1.30969	0.105477	0.373374	1	2079
GO_RESPONSE_TO_ANGIOTENSIN	24	0.471715	1.30938	0.133197	0.373342	1	1173
GO_POSITIVE_REGULATION_OF_INTRACELLULAR_PROTEIN_TRANSPORT	136	0.345364	1.30773	0.0809129	0.376087	1	3376
GO_PROTEIN_POLYUBIQUITINATION	225	0.324936	1.30765	0.120163	0.375594	1	3358
GO_POSITIVE_REGULATION_OF_PROTEIN_LOCALIZATION_TO_CELL_PERIPHERY	52	0.388408	1.30597	0.118712	0.378369	1	1765
GO_RESPONSE_TO_INTERLEUKIN_4	33	0.430976	1.30491	0.147638	0.379677	1	2718
GO_REGULATION_OF_DNA_DAMAGE_RESPONSE_SIGNAL_TRANSDUCTION_BY_P53_CLASS_MEDIATOR	29	0.425331	1.30446	0.139394	0.379944	1	3433
GO_SCF_DEPENDENT_PROTEASOMAL_UBIQUITIN_DEPENDENT_PROTEIN_CATABOLIC_PROCESS	73	0.371806	1.30389	0.195426	0.380419	1	4640
GO_RETINOIC_ACID_RECEPTOR_SIGNALING_PATHWAY	29	0.412085	1.30099	0.109127	0.385883	1	1054
GO_POSITIVE_REGULATION_OF_NERVOUS_SYSTEM_DEVELOPMENT	452	0.318056	1.29966	0.0540541	0.387833	1	1769
GO_GLUCOSE_CATABOLIC_PROCESS	33	0.492658	1.29909	0.114625	0.38845	1	2318
GO_REGULATION_OF_INTRINSIC_APOPTOTIC_SIGNALING_PATHWAY	134	0.339943	1.2987	0.0973085	0.388596	1	3511
GO_NEGATIVE_REGULATION_OF_NF_KAPPAB_TRANSCRIPTION_FACTOR_ACTIVITY	59	0.363899	1.2963	0.112971	0.392854	1	3682
GO_RESPONSE_TO_ANTINEOPLASTIC_AGENT	78	0.380943	1.29593	0.0924855	0.392948	1	1248
GO_CELLULAR_RESPONSE_TO_FATTY_ACID	49	0.402077	1.29509	0.0769231	0.394016	1	2905
GO_CELLULAR_RESPONSE_TO_LIGHT_STIMULUS	99	0.319142	1.29482	0.0988372	0.393888	1	1909
GO_POSITIVE_REGULATION_OF_APOPTOTIC_SIGNALING_PATHWAY	152	0.339779	1.29215	0.0958084	0.398857	1	2277
GO_DEPHOSPHORYLATION	358	0.298849	1.2916	0.0601202	0.399264	1	2599
GO_INTERLEUKIN_5_PRODUCTION	20	0.440031	1.29101	0.145669	0.399755	1	946
GO_POSITIVE_REGULATION_OF_OLIGODENDROCYTE_DIFFERENTIATION	20	0.486265	1.2897	0.141414	0.401789	1	1559
GO_REGULATION_OF_STEM_CELL_DIFFERENTIATION	98	0.331777	1.2882	0.141053	0.404352	1	3384
GO_NEGATIVE_REGULATION_OF_CELLULAR_PROTEIN_CATABOLIC_PROCESS	64	0.31847	1.28691	0.114754	0.406417	1	3327
GO_POSITIVE_REGULATION_OF_RESPONSE_TO_CYTOKINE_STIMULUS	43	0.438903	1.28627	0.173828	0.407094	1	2323
GO_NEGATIVE_REGULATION_OF_EMBRYONIC_DEVELOPMENT	21	0.496443	1.28623	0.161491	0.406525	1	1420
GO_NUCLEAR_TRANSCRIBED_MRNA_CATABOLIC_PROCESS_DEADENYLATION_DEPENDENT_DECAY	54	0.388301	1.28585	0.139442	0.406743	1	3574
GO_REGENERATION	167	0.362362	1.28576	0.0670732	0.406252	1	1587
GO_POSITIVE_REGULATION_OF_MICROTUBULE_POLYMERIZATION_OR_DEPOLYMERIZATION	30	0.388388	1.28328	0.140873	0.410856	1	2119
GO_B_CELL_ACTIVATION	212	0.364126	1.28248	0.167715	0.411871	1	2120
GO_REGULATION_OF_INTRINSIC_APOPTOTIC_SIGNALING_PATHWAY_IN_RESPONSE_TO_DNA_DAMAGE	31	0.42104	1.28247	0.153846	0.411232	1	2120
GO_REGULATION_OF_INTRACELLULAR_TRANSPORT	290	0.321222	1.27832	0.0958333	0.419485	1	3257
GO_NEGATIVE_REGULATION_OF_PROTEIN_MODIFICATION_PROCESS	460	0.320526	1.27821	0.092437	0.419066	1	1909
GO_REGULATION_OF_MYELINATION	36	0.42468	1.27584	0.141949	0.423447	1	247
GO_MYELOID_CELL_APOPTOTIC_PROCESS	30	0.483081	1.27513	0.176715	0.424409	1	2691
GO_NON_CANONICAL_WNT_SIGNALING_PATHWAY	124	0.322479	1.27432	0.124731	0.425458	1	2829
GO_CHAPERONE_MEDIATED_PROTEIN_FOLDING	46	0.384584	1.27404	0.153551	0.4254	1	4044
GO_PROTEIN_CONTAINING_COMPLEX_DISASSEMBLY	247	0.312194	1.27216	0.0987654	0.428816	1	2690
GO_GOLGI_ORGANIZATION	97	0.348785	1.2685	0.174672	0.435983	1	4136
GO_REGULATION_OF_PROTEIN_ACETYLATION	61	0.349185	1.26834	0.110656	0.435659	1	2026
GO_CELLULAR_RESPONSE_TO_REACTIVE_OXYGEN_SPECIES	141	0.340255	1.26738	0.0907298	0.437085	1	1727
GO_POSITIVE_REGULATION_OF_ACTIN_FILAMENT_POLYMERIZATION	73	0.372139	1.26733	0.152542	0.436492	1	2988
GO_ESTABLISHMENT_OF_PROTEIN_LOCALIZATION_TO_ORGANELLE	454	0.277362	1.26687	0.0973631	0.43688	1	4011
GO_NEGATIVE_REGULATION_OF_CYSTEINE_TYPE_ENDOPEPTIDASE_ACTIVITY	78	0.400839	1.26598	0.145877	0.43803	1	1307
GO_POSITIVE_REGULATION_OF_INTERLEUKIN_10_PRODUCTION	28	0.510135	1.26499	0.212944	0.439445	1	2109
GO_DNA_TEMPLATED_TRANSCRIPTION_INITIATION	213	0.313361	1.26426	0.116466	0.440375	1	2837
GO_RESPONSE_TO_PROSTAGLANDIN	30	0.435812	1.2633	0.14664	0.441787	1	2797
GO_REGULATION_OF_B_CELL_MEDIATED_IMMUNITY	45	0.377179	1.26312	0.15625	0.441541	1	919
GO_ESTABLISHMENT_OF_LOCALIZATION_IN_CELL	441	0.284823	1.26071	0.0479303	0.446069	1	1252
GO_DEVELOPMENTAL_MATURATION	222	0.301255	1.26062	0.0705394	0.445568	1	1446
GO_REGULATION_OF_ERYTHROCYTE_DIFFERENTIATION	37	0.391284	1.26054	0.147638	0.445086	1	2641
GO_POSITIVE_REGULATION_OF_KINASE_ACTIVITY	490	0.292003	1.2605	0.0758197	0.444477	1	1834
GO_CELLULAR_RESPONSE_TO_ALKALOID	31	0.406208	1.26007	0.146296	0.444696	1	1362
GO_CIRCADIAN_RHYTHM	185	0.282135	1.25893	0.0633397	0.446538	1	1927
GO_REGULATION_OF_PEPTIDYL_LYSINE_ACETYLATION	52	0.359974	1.25858	0.126789	0.446605	1	1576
GO_REGULATION_OF_MICROTUBULE_POLYMERIZATION_OR_DEPOLYMERIZATION	70	0.358487	1.25845	0.130435	0.446185	1	2119
GO_REGULATION_OF_PROTEIN_CONTAINING_COMPLEX_ASSEMBLY	339	0.303535	1.25819	0.085595	0.446012	1	2996
GO_POSITIVE_REGULATION_OF_TRANSMEMBRANE_RECEPTOR_PROTEIN_SERINE_THREONINE_KINASE_SIGNALING_PATHWAY	93	0.377316	1.25787	0.140206	0.446043	1	1769
GO_EPITHELIAL_TO_MESENCHYMAL_TRANSITION	108	0.378601	1.25672	0.126819	0.447917	1	1181
GO_REGULATION_OF_EPIDERMAL_CELL_DIFFERENTIATION	49	0.402483	1.25576	0.118393	0.449329	1	1043
GO_ANTIGEN_PROCESSING_AND_PRESENTATION_OF_PEPTIDE_ANTIGEN	168	0.385638	1.25464	0.199597	0.451084	1	3222
GO_TRANSCRIPTION_PREINITIATION_COMPLEX_ASSEMBLY	39	0.372111	1.2533	0.182952	0.453329	1	3499
GO_SOMITE_DEVELOPMENT	69	0.356782	1.25256	0.152893	0.45424	1	1448
GO_NEGATIVE_REGULATION_OF_CELLULAR_AMIDE_METABOLIC_PROCESS	106	0.339978	1.25253	0.192771	0.45361	1	3868
GO_REGULATION_OF_NEURAL_PRECURSOR_CELL_PROLIFERATION	73	0.351674	1.25248	0.152475	0.453044	1	1127
GO_NEGATIVE_REGULATION_OF_DNA_BIOSYNTHETIC_PROCESS	31	0.383746	1.25166	0.158635	0.454103	1	1964
GO_REGULATION_OF_PROTEIN_POLYMERIZATION	167	0.316209	1.25043	0.133745	0.456149	1	2996
GO_SINGLE_FERTILIZATION	93	0.298518	1.25025	0.133721	0.455859	1	1462
GO_MRNA_TRANSCRIPTION	23	0.44979	1.25008	0.180894	0.455509	1	3310
GO_FERTILIZATION	115	0.282338	1.24814	0.115607	0.45927	1	1512
GO_POSITIVE_REGULATION_OF_DNA_TEMPLATED_TRANSCRIPTION_ELONGATION	28	0.401608	1.24804	0.235756	0.458801	1	1263
GO_NEGATIVE_REGULATION_OF_CYTOSKELETON_ORGANIZATION	119	0.339673	1.2461	0.128898	0.462638	1	3132
GO_CELLULAR_PROTEIN_COMPLEX_DISASSEMBLY	165	0.318102	1.24598	0.135081	0.462127	1	3258
GO_POSITIVE_REGULATION_OF_UBIQUITIN_DEPENDENT_PROTEIN_CATABOLIC_PROCESS	74	0.33491	1.24455	0.15942	0.464684	1	2513
GO_FIBROBLAST_APOPTOTIC_PROCESS	20	0.437581	1.24441	0.160966	0.464335	1	3267
GO_REGULATION_OF_PROTEIN_CATABOLIC_PROCESS	308	0.287199	1.24439	0.117409	0.463685	1	3264
GO_CANONICAL_WNT_SIGNALING_PATHWAY	263	0.290628	1.24434	0.0859539	0.463102	1	2849
GO_MORPHOGENESIS_OF_A_POLARIZED_EPITHELIUM	117	0.326776	1.24382	0.153191	0.463575	1	4572
GO_INTERFERON_ALPHA_PRODUCTION	24	0.435086	1.24248	0.218254	0.466107	1	935
GO_POSITIVE_REGULATION_OF_PROTEIN_SERINE_THREONINE_KINASE_ACTIVITY	284	0.301592	1.24171	0.114919	0.467178	1	1788
GO_REGULATION_OF_CELLULAR_PROTEIN_CATABOLIC_PROCESS	196	0.290235	1.24084	0.141684	0.468444	1	3037
GO_NEGATIVE_REGULATION_OF_PROTEIN_SERINE_THREONINE_KINASE_ACTIVITY	107	0.362315	1.24064	0.132505	0.468122	1	1727
GO_B_CELL_DIFFERENTIATION	112	0.329885	1.23995	0.199187	0.469028	1	1909
GO_RECEPTOR_LOCALIZATION_TO_SYNAPSE	44	0.366631	1.23938	0.200811	0.469562	1	2116
GO_REGULATION_OF_CYTOPLASMIC_TRANSPORT	20	0.474579	1.23929	0.207317	0.469037	1	1455
GO_ENDODERM_DEVELOPMENT	64	0.40945	1.23915	0.157563	0.468647	1	1629
GO_PROTEIN_FOLDING	168	0.312584	1.23888	0.168357	0.468535	1	3928
GO_CELLULAR_RESPONSE_TO_ABIOTIC_STIMULUS	278	0.288539	1.23885	0.083499	0.46794	1	1932
GO_REGULATION_OF_CELL_MATURATION	20	0.414936	1.2385	0.169355	0.468066	1	99
GO_POSITIVE_REGULATION_OF_MITOCHONDRION_ORGANIZATION	97	0.338186	1.23844	0.132383	0.467504	1	2084
GO_REGULATION_OF_TYPE_I_INTERFERON_MEDIATED_SIGNALING_PATHWAY	31	0.401297	1.23807	0.198347	0.467611	1	4746
GO_POSITIVE_REGULATION_OF_G1_S_TRANSITION_OF_MITOTIC_CELL_CYCLE	28	0.465633	1.23768	0.151874	0.46781	1	492
GO_NUCLEOSIDE_PHOSPHATE_CATABOLIC_PROCESS	55	0.342051	1.23606	0.125954	0.470785	1	1478
GO_CELL_REDOX_HOMEOSTASIS	57	0.37318	1.23479	0.214724	0.472982	1	3099
GO_GLYCOSPHINGOLIPID_BIOSYNTHETIC_PROCESS	22	0.413913	1.23435	0.204082	0.473299	1	1090
GO_INTERLEUKIN_13_PRODUCTION	23	0.469938	1.23328	0.181443	0.475018	1	946
GO_REGULATION_OF_EXTRINSIC_APOPTOTIC_SIGNALING_PATHWAY_VIA_DEATH_DOMAIN_RECEPTORS	48	0.397688	1.23265	0.183468	0.475853	1	1272
GO_VESICLE_MEDIATED_TRANSPORT_BETWEEN_ENDOSOMAL_COMPARTMENTS	33	0.436622	1.23254	0.214442	0.475405	1	1609
GO_REGULATION_OF_GASTRULATION	27	0.429498	1.23194	0.16568	0.476017	1	996
GO_DEVELOPMENT_OF_PRIMARY_SEXUAL_CHARACTERISTICS	186	0.290279	1.23104	0.0865979	0.477377	1	1902
GO_POSITIVE_REGULATION_OF_CELL_DEVELOPMENT	469	0.284453	1.23055	0.0892116	0.477727	1	1769
GO_MODIFIED_AMINO_ACID_TRANSPORT	21	0.492594	1.22894	0.151822	0.480543	1	2958
GO_POSITIVE_REGULATION_OF_TYPE_I_INTERFERON_PRODUCTION	65	0.357478	1.22871	0.201161	0.480427	1	3511
GO_REGULATION_OF_MEGAKARYOCYTE_DIFFERENTIATION	38	0.385291	1.22834	0.1841	0.480587	1	1649
GO_PRODUCTION_OF_MOLECULAR_MEDIATOR_OF_IMMUNE_RESPONSE	181	0.322607	1.22709	0.169697	0.482694	1	1551
GO_NUCLEOSIDE_METABOLIC_PROCESS	80	0.368632	1.22681	0.148	0.482633	1	2309
GO_REGULATION_OF_DNA_METHYLATION	20	0.425588	1.22671	0.193684	0.482138	1	3000
GO_PROTEIN_HETEROTETRAMERIZATION	25	0.41958	1.22632	0.193416	0.482341	1	391
GO_CELL_PROJECTION_ASSEMBLY	409	0.301344	1.22611	0.144068	0.482134	1	2995
GO_CELLULAR_RESPONSE_TO_ANTIBIOTIC	120	0.338614	1.22545	0.12753	0.482937	1	1727
GO_POSITIVE_REGULATION_OF_PROTEIN_LOCALIZATION_TO_MEMBRANE	104	0.342832	1.22543	0.142578	0.482285	1	2277
GO_REGULATION_OF_CARBOHYDRATE_CATABOLIC_PROCESS	80	0.341087	1.22518	0.144788	0.482162	1	2156
GO_METENCEPHALON_DEVELOPMENT	97	0.284703	1.22512	0.1139	0.481602	1	1727
GO_LYMPHOCYTE_ACTIVATION_INVOLVED_IN_IMMUNE_RESPONSE	144	0.347633	1.22465	0.188139	0.482006	1	2742
GO_PRI_MIRNA_TRANSCRIPTION_BY_RNA_POLYMERASE_II	42	0.421744	1.22444	0.165992	0.481768	1	1769
GO_NEGATIVE_REGULATION_OF_CELL_MATRIX_ADHESION	33	0.413038	1.22403	0.169133	0.481965	1	1272
GO_PYRIMIDINE_CONTAINING_COMPOUND_METABOLIC_PROCESS	71	0.37011	1.22386	0.151631	0.481674	1	2287
GO_TELENCEPHALON_DEVELOPMENT	203	0.288612	1.2238	0.084507	0.481142	1	1844
GO_PRODUCTION_OF_SMALL_RNA_INVOLVED_IN_GENE_SILENCING_BY_RNA	40	0.387201	1.22339	0.166667	0.481362	1	2269
GO_PHOSPHATIDYLINOSITOL_DEPHOSPHORYLATION	22	0.444544	1.22321	0.25	0.481077	1	423
GO_POSITIVE_REGULATION_OF_EPITHELIAL_TO_MESENCHYMAL_TRANSITION	42	0.452803	1.22127	0.216049	0.484682	1	1375
GO_CELL_DIFFERENTIATION_INVOLVED_IN_EMBRYONIC_PLACENTA_DEVELOPMENT	25	0.427708	1.22096	0.208502	0.484642	1	997
GO_LOW_DENSITY_LIPOPROTEIN_PARTICLE_CLEARANCE	31	0.424959	1.22003	0.206349	0.485964	1	2216
GO_CELLULAR_RESPONSE_TO_CHEMICAL_STRESS	290	0.31397	1.22001	0.11691	0.48535	1	1932
GO_POSITIVE_REGULATION_OF_PRI_MIRNA_TRANSCRIPTION_BY_RNA_POLYMERASE_II	27	0.453815	1.2196	0.191753	0.4856	1	1769
GO_REGULATION_OF_PROTEIN_LOCALIZATION_TO_MEMBRANE	157	0.322535	1.21896	0.123431	0.48628	1	2278
GO_INTRINSIC_APOPTOTIC_SIGNALING_PATHWAY_IN_RESPONSE_TO_ENDOPLASMIC_RETICULUM_STRESS	50	0.351601	1.21884	0.174853	0.485889	1	4066
GO_INNATE_IMMUNE_RESPONSE_ACTIVATING_CELL_SURFACE_RECEPTOR_SIGNALING_PATHWAY	96	0.331045	1.21861	0.222904	0.485747	1	4328
GO_POSITIVE_REGULATION_OF_TRANSCRIPTION_FROM_RNA_POLYMERASE_II_PROMOTER_INVOLVED_IN_CELLULAR_RESPONSE_TO_CHEMICAL_STIMULUS	20	0.440034	1.21824	0.22288	0.485947	1	2790
GO_SEX_DIFFERENTIATION	225	0.275035	1.21658	0.0884774	0.48918	1	1943
GO_NEGATIVE_REGULATION_OF_STRIATED_MUSCLE_CELL_APOPTOTIC_PROCESS	22	0.412315	1.21515	0.234375	0.491762	1	250
GO_POSITIVE_REGULATION_OF_ATPASE_ACTIVITY	49	0.360156	1.21505	0.20284	0.491353	1	2023
GO_NEGATIVE_REGULATION_OF_DNA_BINDING_TRANSCRIPTION_FACTOR_ACTIVITY	125	0.319592	1.21474	0.123967	0.491425	1	3112
GO_PROTEIN_HETEROOLIGOMERIZATION	79	0.317846	1.21284	0.16	0.495223	1	3813
GO_CELLULAR_RESPONSE_TO_ALCOHOL	74	0.327577	1.21242	0.0845666	0.495559	1	1016
GO_MODIFICATION_BY_SYMBIONT_OF_HOST_MORPHOLOGY_OR_PHYSIOLOGY	38	0.384107	1.21223	0.195171	0.495346	1	3259
GO_RAS_PROTEIN_SIGNAL_TRANSDUCTION	355	0.283374	1.21212	0.142566	0.494868	1	3025
GO_REGULATION_OF_POSTSYNAPTIC_MEMBRANE_NEUROTRANSMITTER_RECEPTOR_LEVELS	55	0.338029	1.21177	0.198	0.494967	1	1152
GO_POSITIVE_REGULATION_OF_PATHWAY_RESTRICTED_SMAD_PROTEIN_PHOSPHORYLATION	44	0.393176	1.21132	0.199588	0.495258	1	919
GO_REGULATION_OF_GENERATION_OF_PRECURSOR_METABOLITES_AND_ENERGY	131	0.308276	1.21129	0.142012	0.494704	1	1280
GO_REGULATION_OF_APOPTOTIC_SIGNALING_PATHWAY	334	0.288184	1.21029	0.124748	0.496344	1	2931
GO_LEUKOCYTE_HOMEOSTASIS	71	0.408461	1.20993	0.252505	0.496494	1	2281
GO_ANTIGEN_PROCESSING_AND_PRESENTATION_OF_EXOGENOUS_PEPTIDE_ANTIGEN_VIA_MHC_CLASS_I	69	0.396679	1.20896	0.307071	0.497984	1	4556
GO_POSITIVE_REGULATION_OF_CELL_GROWTH	136	0.286213	1.20884	0.119748	0.497578	1	1525
GO_NUCLEOTIDE_BINDING_DOMAIN_LEUCINE_RICH_REPEAT_CONTAINING_RECEPTOR_SIGNALING_PATHWAY	29	0.39338	1.20803	0.230612	0.49871	1	3112
GO_MORPHOGENESIS_OF_EMBRYONIC_EPITHELIUM	121	0.350859	1.20729	0.174194	0.499738	1	2978
GO_MYELOID_CELL_HOMEOSTASIS	130	0.314086	1.20708	0.192	0.499552	1	2641
GO_POSITIVE_REGULATION_OF_NEURON_DIFFERENTIATION	319	0.300142	1.20671	0.115385	0.499715	1	1769
GO_RIBONUCLEOSIDE_METABOLIC_PROCESS	55	0.359969	1.20303	0.181818	0.507702	1	2309
GO_POSITIVE_REGULATION_OF_CARDIAC_MUSCLE_CELL_PROLIFERATION	24	0.468368	1.2027	0.218263	0.50776	1	1815
GO_INTERLEUKIN_10_PRODUCTION	44	0.455844	1.20255	0.25	0.507455	1	2109
GO_FIBROBLAST_GROWTH_FACTOR_RECEPTOR_SIGNALING_PATHWAY	89	0.327838	1.20201	0.200405	0.507999	1	2524
GO_ERYTHROCYTE_DEVELOPMENT	27	0.373823	1.20134	0.215447	0.508881	1	1834
GO_PROTEIN_MONOUBIQUITINATION	51	0.346615	1.20117	0.221344	0.508666	1	1967
GO_INTRACELLULAR_STEROID_HORMONE_RECEPTOR_SIGNALING_PATHWAY	112	0.313177	1.20087	0.153082	0.508683	1	2198
GO_NEGATIVE_REGULATION_OF_PROTEIN_BINDING	81	0.303784	1.20086	0.121094	0.508014	1	2155
GO_REGULATION_OF_MORPHOGENESIS_OF_AN_EPITHELIUM	151	0.298515	1.20081	0.169197	0.507457	1	2829
GO_MODULATION_BY_SYMBIONT_OF_HOST_CELLULAR_PROCESS	23	0.409502	1.19932	0.214429	0.51014	1	3504
GO_REGULATION_OF_FIBROBLAST_MIGRATION	26	0.409387	1.19914	0.220126	0.509903	1	3666
GO_POSITIVE_REGULATION_OF_DEVELOPMENTAL_GROWTH	150	0.301464	1.19793	0.143777	0.512017	1	1815
GO_MEGAKARYOCYTE_DIFFERENTIATION	54	0.351198	1.19741	0.207547	0.512514	1	1755
GO_PROTEIN_K48_LINKED_UBIQUITINATION	43	0.392137	1.19595	0.243243	0.51519	1	776
GO_GLIOGENESIS	246	0.298679	1.19473	0.152838	0.517406	1	2315
GO_POSITIVE_REGULATION_OF_B_CELL_ACTIVATION	65	0.414143	1.19415	0.2827	0.518067	1	2120
GO_ACTIVATION_OF_CYSTEINE_TYPE_ENDOPEPTIDASE_ACTIVITY_INVOLVED_IN_APOPTOTIC_PROCESS	75	0.351054	1.19396	0.21063	0.517781	1	2210
GO_INNERVATION	21	0.429452	1.19366	0.236473	0.517784	1	1039
GO_NUCLEOTIDE_PHOSPHORYLATION	117	0.342886	1.19336	0.175337	0.517804	1	2358
GO_POSITIVE_REGULATION_OF_SUBSTRATE_ADHESION_DEPENDENT_CELL_SPREADING	33	0.352156	1.19315	0.194969	0.517558	1	3686
GO_GENETIC_IMPRINTING	21	0.438586	1.19293	0.210101	0.517395	1	3752
GO_TISSUE_REGENERATION	62	0.359736	1.19245	0.140039	0.517845	1	1441
GO_REGULATION_OF_CARDIAC_MUSCLE_TISSUE_DEVELOPMENT	71	0.36934	1.19184	0.169935	0.518564	1	1815
GO_PYRIMIDINE_NUCLEOTIDE_BIOSYNTHETIC_PROCESS	30	0.39448	1.19148	0.216	0.518719	1	2287
GO_FIBROBLAST_MIGRATION	34	0.379426	1.19135	0.237792	0.518293	1	3666
GO_NEGATIVE_REGULATION_OF_STRESS_ACTIVATED_PROTEIN_KINASE_SIGNALING_CASCADE	38	0.382829	1.18991	0.195918	0.52113	1	1238
GO_ENDOMEMBRANE_SYSTEM_ORGANIZATION	305	0.289129	1.18959	0.200873	0.52123	1	3438
GO_BODY_MORPHOGENESIS	42	0.394793	1.18854	0.209979	0.522994	1	1287
GO_REGULATION_OF_EPIDERMIS_DEVELOPMENT	70	0.342682	1.18793	0.162551	0.52371	1	1043
GO_CELLULAR_RESPONSE_TO_VITAMIN	29	0.421855	1.18754	0.240404	0.523951	1	1043
GO_LYMPHOCYTE_APOPTOTIC_PROCESS	57	0.367835	1.18731	0.223849	0.523845	1	2210
GO_N_TERMINAL_PROTEIN_AMINO_ACID_MODIFICATION	21	0.429439	1.1873	0.272908	0.523181	1	2122
GO_POSITIVE_REGULATION_OF_RELEASE_OF_CYTOCHROME_C_FROM_MITOCHONDRIA	25	0.421822	1.18461	0.189135	0.528805	1	2277
GO_SCHWANN_CELL_DIFFERENTIATION	35	0.342028	1.18458	0.213974	0.528168	1	984
GO_INTERLEUKIN_12_PRODUCTION	51	0.401762	1.18255	0.251004	0.532222	1	1391
GO_AXONAL_FASCICULATION	21	0.440664	1.18182	0.236111	0.533271	1	1168
GO_ENDOSOME_ORGANIZATION	51	0.367047	1.18118	0.261317	0.534099	1	2888
GO_EXTRINSIC_APOPTOTIC_SIGNALING_PATHWAY_VIA_DEATH_DOMAIN_RECEPTORS	72	0.338136	1.18108	0.228457	0.533627	1	2931
GO_CYTOSKELETON_DEPENDENT_INTRACELLULAR_TRANSPORT	136	0.306727	1.1808	0.214876	0.53362	1	2393
GO_PHOTORECEPTOR_CELL_MAINTENANCE	23	0.397984	1.18045	0.247934	0.533757	1	1233
GO_TRANSCRIPTION_INITIATION_FROM_RNA_POLYMERASE_II_PROMOTER	172	0.295121	1.1799	0.175781	0.534344	1	2837
GO_ANTIGEN_PROCESSING_AND_PRESENTATION	198	0.356474	1.17977	0.272541	0.533941	1	3222
GO_APICAL_JUNCTION_ASSEMBLY	51	0.352908	1.17971	0.21627	0.53339	1	1371
GO_EMBRYONIC_PLACENTA_DEVELOPMENT	78	0.333803	1.17935	0.226337	0.533552	1	1806
GO_ERYTHROCYTE_HOMEOSTASIS	106	0.298015	1.17823	0.20404	0.535506	1	2641
GO_REGULATION_OF_RESPONSE_TO_CYTOKINE_STIMULUS	141	0.338643	1.17711	0.25	0.53752	1	2443
GO_GLYCOLYTIC_PROCESS_THROUGH_FRUCTOSE_6_PHOSPHATE	26	0.479841	1.17682	0.25	0.537516	1	2318
GO_CELLULAR_RESPONSE_TO_VITAMIN_D	20	0.416887	1.17675	0.218688	0.53698	1	1043
GO_REGULATION_OF_LAMELLIPODIUM_ORGANIZATION	38	0.36914	1.17658	0.223629	0.5367	1	3686
GO_NEUTRAL_AMINO_ACID_TRANSPORT	28	0.422607	1.17544	0.228175	0.538747	1	1180
GO_SMALL_GTPASE_MEDIATED_SIGNAL_TRANSDUCTION	442	0.27119	1.17496	0.193878	0.539135	1	3025
GO_REGULATION_OF_TRANSCRIPTION_REGULATORY_REGION_DNA_BINDING	44	0.357819	1.17457	0.220588	0.539327	1	1287
GO_FOREBRAIN_DEVELOPMENT	314	0.263125	1.17404	0.136273	0.539882	1	1844
GO_REGULATION_OF_MICROTUBULE_DEPOLYMERIZATION	27	0.423289	1.17373	0.241309	0.539909	1	2096
GO_HEART_FORMATION	22	0.445413	1.17213	0.244856	0.543031	1	1815
GO_EPITHELIAL_TUBE_BRANCHING_INVOLVED_IN_LUNG_MORPHOGENESIS	23	0.476432	1.17199	0.265393	0.542671	1	679
GO_POSITIVE_REGULATION_OF_PROTEOLYSIS_INVOLVED_IN_CELLULAR_PROTEIN_CATABOLIC_PROCESS	94	0.305938	1.17192	0.220648	0.542148	1	2513
GO_RESPONSE_TO_BRONCHODILATOR	48	0.34714	1.17178	0.237113	0.541822	1	847
GO_REGULATION_OF_INTRACELLULAR_STEROID_HORMONE_RECEPTOR_SIGNALING_PATHWAY	66	0.332995	1.17027	0.200811	0.544709	1	2158
GO_REGULATION_OF_HEART_GROWTH	60	0.358141	1.17013	0.196281	0.54441	1	538
GO_CELLULAR_RESPONSE_TO_DRUG	353	0.27222	1.16963	0.130081	0.544859	1	1764
GO_REGULATION_OF_RECEPTOR_BINDING	23	0.429836	1.16786	0.2173	0.548376	1	1363
GO_TRNA_METHYLATION	28	0.373492	1.1663	0.281437	0.551475	1	3759
GO_HISTONE_DEACETYLATION	59	0.321547	1.16594	0.254335	0.551639	1	3386
GO_REGULATION_OF_INTRINSIC_APOPTOTIC_SIGNALING_PATHWAY_BY_P53_CLASS_MEDIATOR	24	0.401533	1.16469	0.27551	0.553989	1	3327
GO_AMINO_ACID_ACTIVATION	21	0.447853	1.16336	0.321285	0.556476	1	3634
GO_TRANSFORMING_GROWTH_FACTOR_BETA_PRODUCTION	35	0.437726	1.16323	0.275269	0.5561	1	2402
GO_POSITIVE_REGULATION_OF_CD4_POSITIVE_ALPHA_BETA_T_CELL_DIFFERENTIATION	26	0.453759	1.16282	0.286	0.556332	1	2713
GO_POSITIVE_REGULATION_OF_PRODUCTION_OF_MOLECULAR_MEDIATOR_OF_IMMUNE_RESPONSE	82	0.339852	1.16281	0.241449	0.555656	1	1447
GO_AMINE_BIOSYNTHETIC_PROCESS	21	0.382158	1.16121	0.283203	0.558811	1	1906
GO_NEGATIVE_REGULATION_OF_VIRAL_TRANSCRIPTION	24	0.392035	1.16029	0.245968	0.56035	1	1559
GO_NEGATIVE_REGULATION_OF_CARDIAC_MUSCLE_TISSUE_DEVELOPMENT	28	0.400033	1.15923	0.251534	0.562147	1	981
GO_POSITIVE_REGULATION_OF_INTERFERON_BETA_PRODUCTION	27	0.387777	1.15684	0.274131	0.567179	1	1286
GO_CYTOPLASMIC_SEQUESTERING_OF_PROTEIN	20	0.410424	1.15428	0.270833	0.572549	1	3813
GO_STRESS_ACTIVATED_PROTEIN_KINASE_SIGNALING_CASCADE	243	0.27552	1.15375	0.169355	0.573083	1	1455
GO_POSITIVE_REGULATION_OF_CELLULAR_COMPONENT_BIOGENESIS	427	0.271755	1.15352	0.208589	0.572854	1	3127
GO_RESPONSE_TO_AXON_INJURY	66	0.3505	1.15223	0.225941	0.575327	1	1736
GO_ORGANELLE_MEMBRANE_FUSION	81	0.343315	1.1518	0.256356	0.57571	1	2836
GO_ACTIVATION_OF_INNATE_IMMUNE_RESPONSE	254	0.307073	1.15128	0.267465	0.576288	1	3232
GO_INTRINSIC_APOPTOTIC_SIGNALING_PATHWAY_IN_RESPONSE_TO_OXIDATIVE_STRESS	38	0.333926	1.15042	0.258475	0.577681	1	1534
GO_NUCLEOSIDE_DIPHOSPHATE_METABOLIC_PROCESS	130	0.319787	1.1503	0.222433	0.577299	1	2358
GO_RESPONSE_TO_TESTOSTERONE	35	0.374217	1.15017	0.236735	0.576872	1	1272
GO_REPRODUCTIVE_SYSTEM_DEVELOPMENT	373	0.266642	1.14918	0.191358	0.5786	1	1512
GO_NEGATIVE_REGULATION_OF_INTRACELLULAR_STEROID_HORMONE_RECEPTOR_SIGNALING_PATHWAY	32	0.348356	1.14704	0.23125	0.583051	1	2086
GO_NEGATIVE_REGULATION_OF_MUSCLE_TISSUE_DEVELOPMENT	45	0.37914	1.14694	0.244856	0.582554	1	981
GO_PROTEIN_LOCALIZATION_TO_ENDOSOME	20	0.417513	1.14689	0.291837	0.581946	1	1706
GO_RESPONSE_TO_AMINE	42	0.335505	1.14599	0.25355	0.583366	1	1550
GO_PURINE_NUCLEOSIDE_TRIPHOSPHATE_METABOLIC_PROCESS	67	0.321239	1.14597	0.271084	0.582694	1	3083
GO_POSITIVE_REGULATION_OF_CELL_PROJECTION_ORGANIZATION	330	0.282248	1.14592	0.182773	0.582098	1	2742
GO_REGULATION_OF_MICROTUBULE_POLYMERIZATION	44	0.342341	1.1455	0.255578	0.582436	1	3110
GO_PROTEIN_DESTABILIZATION	43	0.333504	1.1454	0.244701	0.581954	1	1287
GO_T_CELL_HOMEOSTASIS	31	0.385368	1.14517	0.285714	0.581794	1	2210
GO_POSITIVE_REGULATION_OF_RESPONSE_TO_BIOTIC_STIMULUS	316	0.296658	1.14459	0.259921	0.582531	1	3159
GO_CELL_SURFACE_RECEPTOR_SIGNALING_PATHWAY_INVOLVED_IN_HEART_DEVELOPMENT	23	0.450237	1.14445	0.277662	0.582136	1	1769
GO_REGULATION_OF_SYMBIOSIS_ENCOMPASSING_MUTUALISM_THROUGH_PARASITISM	196	0.322219	1.1437	0.274949	0.583283	1	2881
GO_PLACENTA_DEVELOPMENT	134	0.300521	1.14351	0.234409	0.583025	1	1477
GO_AXIS_SPECIFICATION	67	0.323286	1.14348	0.241164	0.582407	1	1839
GO_REGULATION_OF_CYSTEINE_TYPE_ENDOPEPTIDASE_ACTIVITY	200	0.320296	1.14261	0.253061	0.583829	1	1909
GO_CELLULAR_RESPONSE_TO_EXTRACELLULAR_STIMULUS	214	0.298888	1.1405	0.192469	0.588369	1	2113
GO_NEGATIVE_REGULATION_OF_TRANSFERASE_ACTIVITY	211	0.299325	1.14034	0.175365	0.588046	1	2268
GO_REGULATION_OF_WNT_SIGNALING_PATHWAY	283	0.270841	1.13997	0.188034	0.588269	1	2849
GO_INTRACELLULAR_ESTROGEN_RECEPTOR_SIGNALING_PATHWAY	43	0.3319	1.13864	0.265594	0.590923	1	2158
GO_RESPONSE_TO_HYDROGEN_PEROXIDE	124	0.315104	1.13817	0.213439	0.591407	1	1727
GO_POSITIVE_REGULATION_OF_INTERLEUKIN_1_PRODUCTION	45	0.444259	1.13797	0.301205	0.59119	1	2851
GO_REGULATION_OF_SYNAPSE_STRUCTURE_OR_ACTIVITY	185	0.280297	1.13775	0.228814	0.591026	1	1115
GO_POSITIVE_REGULATION_OF_PROTEIN_CATABOLIC_PROCESS	175	0.288914	1.13685	0.246465	0.592469	1	3046
GO_MITOCHONDRIAL_GENE_EXPRESSION	109	0.365254	1.13629	0.368726	0.59318	1	4253
GO_EMBRYO_IMPLANTATION	40	0.413294	1.13608	0.297468	0.592995	1	1547
GO_ER_NUCLEUS_SIGNALING_PATHWAY	42	0.35185	1.1351	0.254438	0.594676	1	2916
GO_ADP_METABOLIC_PROCESS	110	0.331063	1.13119	0.263969	0.603736	1	2358
GO_SUBSTRATE_DEPENDENT_CELL_MIGRATION	26	0.37607	1.13099	0.286902	0.603446	1	2564
GO_REGULATION_OF_PROTEIN_BINDING	188	0.27347	1.12743	0.2	0.61165	1	2155
GO_POSITIVE_REGULATION_OF_INTERLEUKIN_6_PRODUCTION	76	0.367653	1.12573	0.285429	0.615165	1	749
GO_POSITIVE_REGULATION_OF_TRANSCRIPTION_FROM_RNA_POLYMERASE_II_PROMOTER_IN_RESPONSE_TO_STRESS	23	0.397908	1.12565	0.334661	0.61466	1	3798
GO_POSITIVE_REGULATION_OF_INTERLEUKIN_12_PRODUCTION	32	0.418551	1.12557	0.303393	0.614153	1	1391
GO_ACTIVATION_OF_PROTEIN_KINASE_ACTIVITY	290	0.261537	1.12521	0.188596	0.614331	1	1834
GO_REGULATION_OF_STEM_CELL_POPULATION_MAINTENANCE	30	0.389619	1.12387	0.29106	0.616969	1	2412
GO_HIPPOCAMPUS_DEVELOPMENT	71	0.29046	1.12239	0.242798	0.620052	1	2470
GO_NEGATIVE_REGULATION_OF_PEPTIDYL_TYROSINE_PHOSPHORYLATION	42	0.377756	1.12225	0.308163	0.619684	1	3736
GO_CARDIAC_MUSCLE_CELL_PROLIFERATION	45	0.355284	1.12175	0.288172	0.620233	1	538
GO_PROTEIN_LOCALIZATION_TO_MEMBRANE	483	0.2387	1.12167	0.202505	0.619726	1	4023
GO_NEGATIVE_REGULATION_OF_PROTEIN_CONTAINING_COMPLEX_DISASSEMBLY	63	0.329551	1.12159	0.266802	0.619164	1	2690
GO_WNT_SIGNALING_PATHWAY_CALCIUM_MODULATING_PATHWAY	33	0.354662	1.12144	0.275934	0.618871	1	997
GO_REGULATION_OF_DEPHOSPHORYLATION	156	0.283277	1.12032	0.276859	0.620899	1	2567
GO_ACTIVATION_OF_MAPK_ACTIVITY	129	0.284671	1.12018	0.243129	0.620531	1	1769
GO_REGULATION_OF_EXECUTION_PHASE_OF_APOPTOSIS	23	0.367753	1.11965	0.288618	0.621097	1	2034
GO_ENDOSOMAL_TRANSPORT	163	0.281452	1.11793	0.321429	0.624672	1	3549
GO_NEGATIVE_REGULATION_OF_MICROTUBULE_POLYMERIZATION_OR_DEPOLYMERIZATION	35	0.379959	1.11772	0.260692	0.624467	1	1829
GO_NUCLEOTIDE_EXCISION_REPAIR_DNA_DAMAGE_RECOGNITION	23	0.371274	1.11737	0.306163	0.624648	1	3924
GO_LOCALIZATION_WITHIN_MEMBRANE	78	0.300807	1.11706	0.267327	0.624699	1	2155
GO_NEGATIVE_REGULATION_OF_ERBB_SIGNALING_PATHWAY	43	0.364582	1.11677	0.308333	0.624713	1	3870
GO_MITOCHONDRIAL_TRANSPORT	192	0.267209	1.11638	0.294574	0.62504	1	3083
GO_PATHWAY_RESTRICTED_SMAD_PROTEIN_PHOSPHORYLATION	56	0.357652	1.11554	0.266	0.626373	1	919
GO_RESPONSE_TO_VITAMIN_D	33	0.377798	1.11443	0.290061	0.628501	1	1815
GO_POSITIVE_REGULATION_OF_PEPTIDYL_THREONINE_PHOSPHORYLATION	22	0.396771	1.1136	0.297131	0.629906	1	1600
GO_NEGATIVE_REGULATION_OF_FIBROBLAST_PROLIFERATION	24	0.397465	1.11347	0.300813	0.629488	1	1512
GO_MIDBRAIN_DEVELOPMENT	68	0.298976	1.11131	0.270661	0.634022	1	1686
GO_REGULATION_OF_DNA_BINDING_TRANSCRIPTION_FACTOR_ACTIVITY	348	0.264523	1.11109	0.245283	0.633836	1	1925
GO_POSITIVE_REGULATION_OF_JUN_KINASE_ACTIVITY	61	0.302229	1.11081	0.28	0.633761	1	1714
GO_REGULATION_OF_LYMPHOCYTE_APOPTOTIC_PROCESS	40	0.383595	1.11055	0.32438	0.633715	1	2210
GO_ORGANELLE_DISASSEMBLY	83	0.311442	1.11047	0.299389	0.633184	1	1828
GO_GLIAL_CELL_DIFFERENTIATION	184	0.271159	1.10795	0.253247	0.63881	1	1769
GO_POSITIVE_REGULATION_OF_ADAPTIVE_IMMUNE_RESPONSE	89	0.319293	1.10675	0.295181	0.641144	1	1549
GO_CELLULAR_RESPONSE_TO_NUTRIENT	61	0.336169	1.10645	0.308163	0.641187	1	1815
GO_POSITIVE_REGULATION_OF_LYMPHOCYTE_MEDIATED_IMMUNITY	87	0.299631	1.10617	0.303823	0.641183	1	997
GO_VESICLE_MEDIATED_TRANSPORT_TO_THE_PLASMA_MEMBRANE	67	0.311693	1.10615	0.297071	0.640506	1	2888
GO_REGULATION_OF_B_CELL_ACTIVATION	104	0.365594	1.10502	0.350731	0.642672	1	2120
GO_POSITIVE_REGULATION_OF_BIOMINERALIZATION	39	0.369426	1.1036	0.325431	0.645468	1	1375
GO_ANTERIOR_POSTERIOR_PATTERN_SPECIFICATION	174	0.271841	1.10359	0.297297	0.644785	1	1477
GO_MACROPHAGE_CHEMOTAXIS	32	0.399744	1.1034	0.306554	0.644511	1	2691
GO_REGULATION_OF_OLIGODENDROCYTE_DIFFERENTIATION	32	0.363067	1.1029	0.311983	0.645084	1	1559
GO_BASEMENT_MEMBRANE_ORGANIZATION	25	0.415449	1.10288	0.323232	0.644387	1	852
GO_REGULATION_OF_DENDRITE_DEVELOPMENT	129	0.270528	1.10242	0.259101	0.644882	1	2037
GO_REGULATION_OF_AUTOPHAGY_OF_MITOCHONDRION	37	0.341048	1.10211	0.322515	0.644944	1	1828
GO_CERAMIDE_BIOSYNTHETIC_PROCESS	46	0.321223	1.10179	0.281124	0.645065	1	1738
GO_NEGATIVE_REGULATION_OF_CD4_POSITIVE_ALPHA_BETA_T_CELL_ACTIVATION	21	0.399045	1.10033	0.327766	0.648105	1	2552
GO_REGULATION_OF_NUCLEASE_ACTIVITY	20	0.428422	1.09948	0.353398	0.649592	1	3036
GO_HEAD_MORPHOGENESIS	30	0.409742	1.09892	0.343621	0.650313	1	1287
GO_REGULATION_OF_RUFFLE_ASSEMBLY	24	0.407608	1.09859	0.325532	0.650422	1	1001
GO_POSITIVE_REGULATION_OF_CYTOSKELETON_ORGANIZATION	187	0.279727	1.09835	0.295316	0.65035	1	3163
GO_PYRIMIDINE_CONTAINING_COMPOUND_BIOSYNTHETIC_PROCESS	39	0.370363	1.09822	0.317025	0.64991	1	2287
GO_RESPONSE_TO_ACETYLCHOLINE	25	0.343526	1.09767	0.318447	0.650638	1	1054
GO_REGIONALIZATION	273	0.267281	1.09739	0.279661	0.650598	1	1862
GO_REGULATION_OF_SUPEROXIDE_ANION_GENERATION	22	0.479845	1.09658	0.354839	0.651948	1	1736
GO_APPENDAGE_DEVELOPMENT	145	0.297548	1.0964	0.277778	0.651719	1	3063
GO_NUCLEOSIDE_TRIPHOSPHATE_BIOSYNTHETIC_PROCESS	61	0.315852	1.09548	0.308765	0.653313	1	2287
GO_POSITIVE_REGULATION_OF_SYNAPSE_ASSEMBLY	47	0.354381	1.09537	0.306418	0.652845	1	1267
GO_NEGATIVE_REGULATION_OF_DEPHOSPHORYLATION	77	0.275789	1.09277	0.29918	0.658781	1	2435
GO_REGULATION_OF_NEURON_MIGRATION	32	0.344485	1.09272	0.316633	0.658179	1	574
GO_ADRENAL_GLAND_DEVELOPMENT	24	0.421916	1.09224	0.313808	0.658605	1	1439
GO_SUBSTANTIA_NIGRA_DEVELOPMENT	34	0.330284	1.09189	0.327731	0.658831	1	3580
GO_POSITIVE_REGULATION_OF_DEFENSE_RESPONSE	400	0.27778	1.09146	0.29666	0.659186	1	3159
GO_SYNAPSE_MATURATION	22	0.357283	1.09134	0.319058	0.658763	1	605
GO_COLUMNAR_CUBOIDAL_EPITHELIAL_CELL_DIFFERENTIATION	96	0.303578	1.09119	0.297959	0.658394	1	1801
GO_REGULATION_OF_MUSCLE_CELL_DIFFERENTIATION	121	0.296295	1.09092	0.289474	0.658351	1	1879
GO_RESPONSE_TO_HYPEROXIA	20	0.412944	1.09066	0.311245	0.658279	1	702
GO_REGULATION_OF_NEURON_PROJECTION_REGENERATION	25	0.391439	1.09042	0.315574	0.658179	1	344
GO_POSITIVE_REGULATION_OF_CYTOKINE_PRODUCTION	377	0.299321	1.09042	0.329293	0.657458	1	2723
GO_CELL_CELL_SIGNALING_BY_WNT	407	0.244371	1.09035	0.274633	0.656925	1	2849
GO_REGULATION_OF_SMAD_PROTEIN_SIGNAL_TRANSDUCTION	21	0.396115	1.08941	0.334719	0.658609	1	1243
GO_POSITIVE_REGULATION_OF_ERBB_SIGNALING_PATHWAY	29	0.371677	1.08924	0.358209	0.658369	1	1709
GO_MODIFICATION_OF_MORPHOLOGY_OR_PHYSIOLOGY_OF_OTHER_ORGANISM_INVOLVED_IN_SYMBIOTIC_INTERACTION	100	0.300893	1.08886	0.298387	0.658608	1	2851
GO_POSITIVE_REGULATION_OF_ESTABLISHMENT_OF_PROTEIN_LOCALIZATION	390	0.264492	1.08873	0.28	0.658198	1	2120
GO_POSITIVE_REGULATION_OF_CARDIAC_MUSCLE_TISSUE_DEVELOPMENT	40	0.372024	1.08867	0.30621	0.657679	1	1815
GO_PATTERN_SPECIFICATION_PROCESS	342	0.258999	1.0885	0.300613	0.65738	1	1862
GO_APPENDAGE_MORPHOGENESIS	123	0.303549	1.08831	0.325773	0.657189	1	2852
GO_NEGATIVE_REGULATION_OF_CARDIAC_MUSCLE_TISSUE_GROWTH	21	0.374397	1.0869	0.330661	0.65987	1	439
GO_ATP_METABOLIC_PROCESS	243	0.266085	1.08654	0.316092	0.660064	1	1280
GO_MUSCLE_HYPERTROPHY_IN_RESPONSE_TO_STRESS	20	0.37691	1.08623	0.332	0.660104	1	1645
GO_REGULATION_OF_SKELETAL_MUSCLE_TISSUE_DEVELOPMENT	37	0.32941	1.08615	0.328125	0.659569	1	1645
GO_FILOPODIUM_ASSEMBLY	48	0.345167	1.08557	0.317719	0.660343	1	3376
GO_POSITIVE_REGULATION_OF_CHEMOKINE_PRODUCTION	49	0.386075	1.08479	0.346856	0.66155	1	2120
GO_L_AMINO_ACID_TRANSPORT	49	0.346001	1.08432	0.315589	0.662034	1	1235
GO_POSITIVE_REGULATION_OF_MUSCLE_TISSUE_DEVELOPMENT	61	0.331646	1.08422	0.302832	0.661538	1	1815
GO_RESPONSE_TO_DSRNA	43	0.313341	1.08414	0.338583	0.661006	1	1455
GO_RESPONSE_TO_INCREASED_OXYGEN_LEVELS	25	0.377247	1.08406	0.317907	0.66049	1	702
GO_COLUMNAR_CUBOIDAL_EPITHELIAL_CELL_DEVELOPMENT	47	0.311385	1.08301	0.326572	0.662528	1	1801
GO_POSITIVE_REGULATION_OF_ORGAN_GROWTH	45	0.359364	1.08214	0.309623	0.664058	1	1815
GO_NEGATIVE_REGULATION_OF_PROTEIN_DEPHOSPHORYLATION	46	0.300576	1.08205	0.326403	0.663583	1	2435
GO_MEMBRANE_RAFT_ORGANIZATION	22	0.428594	1.08107	0.364017	0.665301	1	1954
GO_REGULATION_OF_B_CELL_DIFFERENTIATION	23	0.400991	1.08052	0.341615	0.66603	1	1834
GO_REGULATION_OF_RECEPTOR_BIOSYNTHETIC_PROCESS	20	0.374119	1.08051	0.365854	0.665325	1	1958
GO_BRANCHING_INVOLVED_IN_BLOOD_VESSEL_MORPHOGENESIS	28	0.370648	1.08039	0.350806	0.664876	1	1755
GO_NEGATIVE_REGULATION_OF_PEPTIDYL_SERINE_PHOSPHORYLATION	23	0.405594	1.0801	0.349802	0.664903	1	3760
GO_MYELOID_CELL_DEVELOPMENT	60	0.326356	1.07982	0.361055	0.664958	1	2746
GO_POSITIVE_REGULATION_OF_MAP_KINASE_ACTIVITY	223	0.267114	1.07859	0.292017	0.667427	1	1788
GO_NEUROMUSCULAR_JUNCTION_DEVELOPMENT	42	0.332353	1.07807	0.331237	0.668112	1	1054
GO_REGULATION_OF_STRESS_ACTIVATED_PROTEIN_KINASE_SIGNALING_CASCADE	197	0.2618	1.07684	0.285433	0.670513	1	1253
GO_VIRAL_GENOME_REPLICATION	110	0.32794	1.0759	0.354125	0.67218	1	1847
GO_APOPTOTIC_MITOCHONDRIAL_CHANGES	100	0.275951	1.07561	0.332054	0.672139	1	2386
GO_DENDRITIC_SPINE_DEVELOPMENT	85	0.274291	1.07531	0.294239	0.672245	1	2176
GO_CELLULAR_RESPONSE_TO_OXYGEN_LEVELS	201	0.262431	1.07432	0.336777	0.673985	1	3479
GO_REGULATION_OF_PROTEIN_DEPOLYMERIZATION	70	0.318461	1.07334	0.313402	0.675843	1	2313
GO_REGULATION_OF_STRIATED_MUSCLE_CELL_DIFFERENTIATION	80	0.323315	1.07324	0.336933	0.67539	1	1769
GO_REGULATION_OF_GTPASE_ACTIVITY	346	0.268302	1.07323	0.307692	0.674714	1	2799
GO_POSITIVE_REGULATION_OF_INTERLEUKIN_2_PRODUCTION	29	0.429425	1.07292	0.39959	0.674834	1	2263
GO_PEPTIDYL_ASPARAGINE_MODIFICATION	27	0.363696	1.07163	0.390688	0.677567	1	4529
GO_OLIGODENDROCYTE_DIFFERENTIATION	80	0.276536	1.07148	0.322105	0.677305	1	984
GO_FACE_DEVELOPMENT	45	0.357542	1.06992	0.364407	0.680775	1	1755
GO_REGULATION_OF_PROTEIN_LOCALIZATION_TO_CELL_PERIPHERY	94	0.293024	1.06909	0.351464	0.682218	1	2398
GO_IRE1_MEDIATED_UNFOLDED_PROTEIN_RESPONSE	56	0.306061	1.06843	0.360489	0.683155	1	3978
GO_NEGATIVE_REGULATION_OF_MACROAUTOPHAGY	25	0.366658	1.0678	0.364919	0.6841	1	3458
GO_MESENCHYMAL_CELL_DIFFERENTIATION	171	0.296283	1.0678	0.342324	0.683389	1	1839
GO_POSITIVE_REGULATION_OF_HEART_GROWTH	35	0.375089	1.06772	0.3147	0.682888	1	1815
GO_POSITIVE_REGULATION_OF_GTPASE_ACTIVITY	290	0.2715	1.06771	0.334038	0.682199	1	3184
GO_REGULATION_OF_DEVELOPMENTAL_GROWTH	279	0.2456	1.06767	0.301688	0.681588	1	1815
GO_REGULATION_OF_CD4_POSITIVE_ALPHA_BETA_T_CELL_DIFFERENTIATION	38	0.382612	1.06649	0.365306	0.684034	1	2713
GO_POSITIVE_REGULATION_OF_NEURON_PROJECTION_DEVELOPMENT	247	0.267116	1.06464	0.318966	0.687994	1	2283
GO_NEURON_RECOGNITION	40	0.334529	1.06457	0.354086	0.687466	1	1288
GO_RIBONUCLEOSIDE_TRIPHOSPHATE_METABOLIC_PROCESS	64	0.293316	1.06451	0.36	0.686909	1	3083
GO_REGULATION_OF_NECROTIC_CELL_DEATH	21	0.388835	1.06418	0.383023	0.687078	1	491
GO_POSITIVE_REGULATION_OF_NEURON_APOPTOTIC_PROCESS	54	0.292415	1.06416	0.331337	0.686418	1	2916
GO_MAINTENANCE_OF_LOCATION_IN_CELL	78	0.295021	1.06214	0.351695	0.691161	1	2560
GO_MACROMOLECULE_DEACYLATION	78	0.287055	1.06158	0.371316	0.691876	1	3098
GO_INFLAMMATORY_RESPONSE_TO_ANTIGENIC_STIMULUS	41	0.308134	1.0612	0.376842	0.692135	1	847
GO_TOLL_LIKE_RECEPTOR_4_SIGNALING_PATHWAY	26	0.418264	1.06035	0.372709	0.693664	1	2024
GO_PYRIMIDINE_NUCLEOSIDE_METABOLIC_PROCESS	26	0.404341	1.05981	0.366534	0.694371	1	1853
GO_FC_RECEPTOR_SIGNALING_PATHWAY	169	0.278903	1.0596	0.383158	0.694166	1	4516
GO_REGULATION_OF_NEURON_PROJECTION_DEVELOPMENT	415	0.246286	1.05941	0.329832	0.693958	1	2190
GO_POSITIVE_REGULATION_OF_PROTEIN_ACETYLATION	39	0.325313	1.05913	0.354565	0.694013	1	2026
GO_NADH_METABOLIC_PROCESS	35	0.392943	1.05831	0.37182	0.695394	1	2318
GO_TYPE_I_INTERFERON_PRODUCTION	104	0.295594	1.05794	0.378218	0.695642	1	3511
GO_LIMBIC_SYSTEM_DEVELOPMENT	95	0.258634	1.0578	0.338645	0.695305	1	2536
GO_CHEMOKINE_PRODUCTION	76	0.36512	1.05666	0.380457	0.697524	1	2120
GO_CELLULAR_RESPONSE_TO_EXTERNAL_STIMULUS	280	0.26985	1.05555	0.336083	0.699682	1	1909
GO_GRANULOCYTE_DIFFERENTIATION	26	0.356902	1.05507	0.392857	0.700119	1	1489
GO_REGULATION_OF_INTRACELLULAR_ESTROGEN_RECEPTOR_SIGNALING_PATHWAY	32	0.340417	1.05433	0.374486	0.701339	1	2158
GO_POSITIVE_REGULATION_OF_VASCULAR_ENDOTHELIAL_GROWTH_FACTOR_PRODUCTION	25	0.391	1.0538	0.382664	0.701983	1	1717
GO_CARDIOCYTE_DIFFERENTIATION	123	0.291639	1.05372	0.347107	0.701494	1	1954
GO_NEGATIVE_REGULATION_OF_MUSCLE_HYPERTROPHY	23	0.39142	1.05319	0.371717	0.702241	1	1747
GO_T_CELL_DIFFERENTIATION_IN_THYMUS	64	0.32122	1.05253	0.37577	0.703181	1	2210
GO_GLYCOSYL_COMPOUND_METABOLIC_PROCESS	99	0.316928	1.05182	0.369439	0.70438	1	2309
GO_MUSCLE_ADAPTATION	95	0.276283	1.05181	0.326572	0.703707	1	1747
GO_DENDRITE_DEVELOPMENT	204	0.2427	1.05168	0.314465	0.703315	1	2176
GO_POSITIVE_REGULATION_OF_CELLULAR_PROTEIN_CATABOLIC_PROCESS	112	0.271265	1.05152	0.369835	0.703044	1	3020
GO_DNA_CATABOLIC_PROCESS_ENDONUCLEOLYTIC	29	0.306479	1.05073	0.390385	0.704343	1	1767
GO_ANDROGEN_RECEPTOR_SIGNALING_PATHWAY	56	0.303398	1.0505	0.382937	0.704225	1	2328
GO_REGULATION_OF_PRODUCTION_OF_MOLECULAR_MEDIATOR_OF_IMMUNE_RESPONSE	123	0.287296	1.05048	0.352342	0.703592	1	1942
GO_RESPONSE_TO_GONADOTROPIN	25	0.386352	1.04995	0.391892	0.704287	1	1016
GO_FEAR_RESPONSE	38	0.287061	1.04965	0.379098	0.704382	1	1073
GO_CELL_CELL_RECOGNITION	46	0.3021	1.04921	0.383399	0.704838	1	2895
GO_MEMBRANE_INVAGINATION	59	0.38198	1.04905	0.415966	0.704542	1	1834
GO_CYTOKINE_PRODUCTION_INVOLVED_IN_INFLAMMATORY_RESPONSE	33	0.32799	1.04904	0.405039	0.703861	1	2561
GO_POSITIVE_REGULATION_OF_OSTEOBLAST_DIFFERENTIATION	52	0.305612	1.04896	0.380855	0.703375	1	1181
GO_POSITIVE_REGULATION_OF_LEUKOCYTE_APOPTOTIC_PROCESS	21	0.458932	1.04871	0.400802	0.703311	1	2691
GO_REGULATION_OF_VIRAL_GENOME_REPLICATION	85	0.348465	1.04849	0.400818	0.703161	1	1847
GO_SENSORY_ORGAN_DEVELOPMENT	443	0.24053	1.04792	0.383817	0.703923	1	1948
GO_REGULATION_OF_PROTEIN_LOCALIZATION_TO_SYNAPSE	21	0.368207	1.04781	0.37234	0.703487	1	2723
GO_NEGATIVE_REGULATION_OF_PHOSPHORUS_METABOLIC_PROCESS	440	0.252532	1.04637	0.333996	0.706447	1	2268
GO_PROTEIN_LOCALIZATION_TO_POSTSYNAPTIC_MEMBRANE	35	0.287479	1.04628	0.41	0.70596	1	1152
GO_GLUCOSE_6_PHOSPHATE_METABOLIC_PROCESS	23	0.396999	1.04613	0.394	0.705657	1	746
GO_REGULATION_OF_ORGAN_GROWTH	83	0.295803	1.04609	0.362683	0.705085	1	538
GO_INTERFERON_BETA_PRODUCTION	43	0.326283	1.04608	0.393822	0.704402	1	1527
GO_CELL_DEATH_IN_RESPONSE_TO_OXIDATIVE_STRESS	73	0.272586	1.04579	0.355789	0.704428	1	1534
GO_RESPONSE_TO_VITAMIN	88	0.320606	1.04504	0.341223	0.705649	1	1519
GO_INTERLEUKIN_2_PRODUCTION	57	0.37978	1.04504	0.419831	0.704955	1	2263
GO_NEGATIVE_REGULATION_OF_B_CELL_ACTIVATION	30	0.394435	1.04225	0.407643	0.711426	1	3564
GO_SUBSTRATE_ADHESION_DEPENDENT_CELL_SPREADING	85	0.304809	1.04149	0.409382	0.712724	1	2044
GO_MESODERMAL_CELL_DIFFERENTIATION	28	0.401845	1.0413	0.430328	0.712509	1	1686
GO_POSITIVE_REGULATION_OF_CYSTEINE_TYPE_ENDOPEPTIDASE_ACTIVITY	126	0.293383	1.04104	0.37751	0.712477	1	2210
GO_EPIDERMAL_GROWTH_FACTOR_RECEPTOR_SIGNALING_PATHWAY	102	0.296876	1.04094	0.396728	0.712016	1	3681
GO_INTRACELLULAR_RECEPTOR_SIGNALING_PATHWAY	238	0.245931	1.04083	0.353282	0.711598	1	2328
GO_MYELOID_LEUKOCYTE_MEDIATED_IMMUNITY	468	0.285439	1.04024	0.392484	0.712421	1	3160
GO_POSITIVE_REGULATION_OF_PROTEOLYSIS	291	0.247642	1.03891	0.358871	0.715225	1	2597
GO_RESPONSE_TO_INTERLEUKIN_7	27	0.333506	1.0379	0.392638	0.717298	1	1802
GO_POSITIVE_REGULATION_OF_NOTCH_SIGNALING_PATHWAY	38	0.317705	1.03661	0.40625	0.720016	1	2715
GO_DEVELOPMENTAL_INDUCTION	27	0.362767	1.03647	0.389474	0.719692	1	1769
GO_REGULATION_OF_EPITHELIAL_TO_MESENCHYMAL_TRANSITION	68	0.333006	1.03625	0.398721	0.719522	1	1375
GO_POSITIVE_REGULATION_OF_RESPONSE_TO_ENDOPLASMIC_RETICULUM_STRESS	33	0.315135	1.03562	0.378323	0.72048	1	3587
GO_ENDODERM_FORMATION	40	0.382679	1.03449	0.401606	0.722723	1	1382
GO_SENSORY_SYSTEM_DEVELOPMENT	305	0.241207	1.03435	0.372141	0.722354	1	1839
GO_STRIATED_MUSCLE_CELL_PROLIFERATION	58	0.299288	1.0343	0.38758	0.721809	1	538
GO_RESPONSE_TO_REACTIVE_OXYGEN_SPECIES	198	0.275201	1.03409	0.362376	0.721626	1	1727
GO_CELL_COMMUNICATION_INVOLVED_IN_CARDIAC_CONDUCTION	47	0.304954	1.03292	0.385714	0.723893	1	1434
GO_POSITIVE_REGULATION_OF_STRESS_ACTIVATED_PROTEIN_KINASE_SIGNALING_CASCADE	140	0.260288	1.03191	0.38856	0.7258	1	1829
GO_CELL_GROWTH	397	0.230397	1.0319	0.364729	0.725124	1	1423
GO_NEURAL_RETINA_DEVELOPMENT	52	0.306041	1.03138	0.399194	0.725774	1	1233
GO_SUPEROXIDE_ANION_GENERATION	33	0.419098	1.03127	0.419087	0.725361	1	2135
GO_POSITIVE_REGULATION_OF_FILOPODIUM_ASSEMBLY	25	0.381352	1.03119	0.413934	0.724887	1	2107
GO_PYRIMIDINE_CONTAINING_COMPOUND_CATABOLIC_PROCESS	27	0.377485	1.02953	0.426	0.72839	1	1566
GO_POSITIVE_REGULATION_OF_SKELETAL_MUSCLE_TISSUE_DEVELOPMENT	20	0.343806	1.02927	0.421978	0.728388	1	1073
GO_REGULATION_OF_RESPONSE_TO_BIOTIC_STIMULUS	414	0.265982	1.02862	0.386905	0.729294	1	3159
GO_EPIDERMAL_CELL_DIFFERENTIATION	196	0.280848	1.02829	0.418557	0.729423	1	1899
GO_REGULATION_OF_PROTEIN_STABILITY	230	0.246587	1.02818	0.404715	0.729007	1	3611
GO_MUSCLE_CELL_DIFFERENTIATION	285	0.261322	1.02778	0.390946	0.729327	1	1796
GO_POSITIVE_REGULATION_OF_DNA_BINDING_TRANSCRIPTION_FACTOR_ACTIVITY	224	0.248776	1.02701	0.390295	0.730638	1	1766
GO_T_CELL_DIFFERENTIATION	200	0.307941	1.02699	0.389831	0.729994	1	2742
GO_NEGATIVE_REGULATION_OF_EXTRINSIC_APOPTOTIC_SIGNALING_PATHWAY	86	0.290958	1.02612	0.373984	0.731551	1	1272
GO_CARDIAC_CELL_DEVELOPMENT	71	0.305082	1.0258	0.380952	0.731744	1	274
GO_CELL_COMMUNICATION_BY_ELECTRICAL_COUPLING	25	0.353019	1.02541	0.404612	0.732067	1	1163
GO_TIGHT_JUNCTION_ORGANIZATION	49	0.310711	1.02529	0.395626	0.731692	1	1025
GO_POSITIVE_REGULATION_OF_HEMOPOIESIS	162	0.305303	1.02507	0.415449	0.731552	1	2756
GO_REGULATION_OF_KERATINOCYTE_DIFFERENTIATION	32	0.332728	1.02489	0.418067	0.731321	1	1043
GO_EMBRYONIC_PATTERN_SPECIFICATION	49	0.302166	1.02433	0.395918	0.732073	1	1763
GO_CARDIAC_MUSCLE_CELL_DIFFERENTIATION	96	0.287864	1.02405	0.410753	0.732068	1	1769
GO_RESPONSE_TO_PROSTAGLANDIN_E	22	0.38996	1.02356	0.413793	0.732586	1	2231
GO_ALPHA_BETA_T_CELL_PROLIFERATION	27	0.42699	1.0235	0.451193	0.732032	1	2109
GO_POSITIVE_REGULATION_OF_INFLAMMATORY_RESPONSE	112	0.299397	1.0232	0.418327	0.732132	1	1391
GO_ANGIOGENESIS_INVOLVED_IN_WOUND_HEALING	20	0.358464	1.02285	0.410309	0.732331	1	2931
GO_L_ALPHA_AMINO_ACID_TRANSMEMBRANE_TRANSPORT	40	0.328644	1.02243	0.399232	0.732727	1	1235
GO_FOAM_CELL_DIFFERENTIATION	33	0.383151	1.02192	0.411178	0.733335	1	2917
GO_NEGATIVE_REGULATION_OF_CELLULAR_CATABOLIC_PROCESS	194	0.229647	1.02149	0.394	0.733796	1	3196
GO_RESPONSE_TO_OXIDATIVE_STRESS	370	0.251025	1.02137	0.395492	0.73343	1	1920
GO_REGULATION_OF_PHOSPHATASE_ACTIVITY	127	0.253049	1.01886	0.420732	0.739384	1	2470
GO_NEGATIVE_REGULATION_OF_ACTIN_FILAMENT_POLYMERIZATION	44	0.301386	1.01831	0.417695	0.740113	1	3388
GO_GLYCOLIPID_BIOSYNTHETIC_PROCESS	51	0.279601	1.01783	0.436214	0.740651	1	1090
GO_REGULATION_OF_MACROPHAGE_CHEMOTAXIS	23	0.384368	1.01767	0.404612	0.74038	1	2691
GO_MESENCHYME_DEVELOPMENT	215	0.278132	1.01743	0.416318	0.740273	1	1455
GO_REGULATION_OF_MAST_CELL_ACTIVATION_INVOLVED_IN_IMMUNE_RESPONSE	29	0.38059	1.01644	0.436759	0.742162	1	3079
GO_LEUKOCYTE_APOPTOTIC_PROCESS	89	0.332972	1.01409	0.407708	0.747545	1	2281
GO_REGULATION_OF_INTERLEUKIN_4_PRODUCTION	24	0.393839	1.01392	0.431772	0.747273	1	2263
GO_REGULATION_OF_PROTEIN_CONTAINING_COMPLEX_DISASSEMBLY	96	0.277619	1.01387	0.412731	0.7467	1	2690
GO_PURINE_NUCLEOSIDE_METABOLIC_PROCESS	47	0.311615	1.0138	0.434694	0.746208	1	2309
GO_STEM_CELL_DIFFERENTIATION	216	0.240872	1.01355	0.426124	0.746159	1	1995
GO_APOPTOTIC_DNA_FRAGMENTATION	22	0.326711	1.01197	0.428571	0.749565	1	1767
GO_REGULATION_OF_MONONUCLEAR_CELL_MIGRATION	42	0.391467	1.01153	0.424742	0.750026	1	3660
GO_POSITIVE_REGULATION_OF_MYELOID_CELL_DIFFERENTIATION	77	0.307359	1.01099	0.431727	0.750725	1	3326
GO_VESICLE_ORGANIZATION	257	0.258882	1.01082	0.408421	0.750472	1	2958
GO_NEGATIVE_REGULATION_OF_CELL_SUBSTRATE_ADHESION	57	0.313677	1.0096	0.415822	0.752859	1	3437
GO_EPITHELIAL_TUBE_MORPHOGENESIS	269	0.260354	1.00896	0.446316	0.753808	1	1883
GO_CILIUM_OR_FLAGELLUM_DEPENDENT_CELL_MOTILITY	59	0.248197	1.00649	0.4375	0.759509	1	830
GO_RESPONSE_TO_ALCOHOL	209	0.254832	1.0064	0.443114	0.759019	1	1130
GO_NEURON_PROJECTION_REGENERATION	49	0.329398	1.00565	0.433809	0.760222	1	1587
GO_BONE_CELL_DEVELOPMENT	32	0.349518	1.00551	0.433809	0.759906	1	2746
GO_MUSCLE_HYPERTROPHY	77	0.28004	1.00523	0.422131	0.75993	1	1747
GO_POSTSYNAPTIC_MEMBRANE_ORGANIZATION	34	0.31938	1.00491	0.453441	0.760052	1	2155
GO_NEGATIVE_REGULATION_OF_PROTEIN_POLYMERIZATION	58	0.292253	1.00422	0.452479	0.761199	1	3388
GO_VASCULAR_ENDOTHELIAL_GROWTH_FACTOR_PRODUCTION	30	0.362103	1.00398	0.448852	0.761119	1	1717
GO_PROTEIN_O_LINKED_GLYCOSYLATION	74	0.286374	1.00394	0.451346	0.760529	1	3764
GO_CERAMIDE_METABOLIC_PROCESS	69	0.266341	1.00322	0.425703	0.761725	1	2070
GO_NECROTIC_CELL_DEATH	39	0.335705	1.00322	0.44334	0.761023	1	766
GO_POSITIVE_REGULATION_OF_PEPTIDASE_ACTIVITY	163	0.261479	1.00318	0.435388	0.760427	1	3625
GO_REGULATION_OF_CELLULAR_AMINO_ACID_METABOLIC_PROCESS	55	0.322749	1.0031	0.441767	0.759925	1	4556
GO_REGULATION_OF_CARDIAC_MUSCLE_CELL_DIFFERENTIATION	30	0.362997	1.00206	0.439425	0.761947	1	1273
GO_RNA_POLYMERASE_II_PREINITIATION_COMPLEX_ASSEMBLY	26	0.322141	1.00132	0.467742	0.763214	1	3499
GO_RESPONSE_TO_OXYGEN_LEVELS	345	0.243541	1.00112	0.429167	0.763062	1	2838
GO_POSITIVE_REGULATION_OF_CD4_POSITIVE_ALPHA_BETA_T_CELL_ACTIVATION	32	0.372645	1.00073	0.435318	0.76341	1	2713
GO_REGULATION_OF_BONE_REMODELING	41	0.322974	1.00028	0.454167	0.763918	1	3621
GO_NEGATIVE_REGULATION_OF_ACTIN_FILAMENT_DEPOLYMERIZATION	32	0.311402	0.999682	0.450207	0.764734	1	3258
GO_NEGATIVE_REGULATION_OF_LYMPHOCYTE_DIFFERENTIATION	43	0.31102	0.999333	0.44898	0.765008	1	2089
GO_RESPONSE_TO_ALKALOID	94	0.24886	0.997237	0.458955	0.769915	1	1519
GO_STRIATED_MUSCLE_CELL_DIFFERENTIATION	223	0.252746	0.997189	0.448347	0.76933	1	1769
GO_POSITIVE_REGULATION_OF_PROTEIN_TYROSINE_KINASE_ACTIVITY	47	0.311468	0.996817	0.434599	0.769634	1	1766
GO_RESPONSE_TO_ENDOPLASMIC_RETICULUM_STRESS	223	0.242701	0.996155	0.456033	0.770656	1	4023
GO_TOLL_LIKE_RECEPTOR_SIGNALING_PATHWAY	118	0.285109	0.995863	0.427723	0.770684	1	3159
GO_POSITIVE_REGULATION_OF_PROTEIN_TARGETING_TO_MITOCHONDRION	26	0.325059	0.995568	0.459184	0.770713	1	2976
GO_LAMELLIPODIUM_ORGANIZATION	68	0.283799	0.994134	0.432432	0.773656	1	3721
GO_POSITIVE_REGULATION_OF_ALPHA_BETA_T_CELL_DIFFERENTIATION	41	0.342396	0.993987	0.450098	0.77333	1	2713
GO_RETROGRADE_TRANSPORT_ENDOSOME_TO_GOLGI	59	0.278062	0.993154	0.474	0.774702	1	3635
GO_REGULATION_OF_CARDIAC_CONDUCTION	58	0.289109	0.992843	0.489837	0.774812	1	1434
GO_REGULATION_OF_SYNAPSE_ASSEMBLY	77	0.285017	0.992134	0.469729	0.775959	1	1267
GO_POSITIVE_REGULATION_OF_PLASMA_MEMBRANE_BOUNDED_CELL_PROJECTION_ASSEMBLY	82	0.266227	0.991955	0.478873	0.775727	1	2952
GO_NEURON_APOPTOTIC_PROCESS	212	0.229674	0.991836	0.457661	0.775346	1	2916
GO_INTERLEUKIN_4_PRODUCTION	30	0.377773	0.991659	0.447853	0.775085	1	2263
GO_REGULATION_OF_ANDROGEN_RECEPTOR_SIGNALING_PATHWAY	24	0.329528	0.991569	0.44	0.774601	1	1884
GO_REGULATION_OF_JUN_KINASE_ACTIVITY	73	0.261924	0.991122	0.486708	0.775081	1	1714
GO_LIPID_PHOSPHORYLATION	50	0.282969	0.99095	0.449136	0.774839	1	2779
GO_POSITIVE_REGULATION_OF_INTERLEUKIN_6_SECRETION	27	0.380996	0.99025	0.476768	0.775972	1	749
GO_ACTIN_FILAMENT_POLYMERIZATION	134	0.258932	0.989488	0.468354	0.777234	1	3395
GO_VENTRICULAR_SEPTUM_MORPHOGENESIS	36	0.359764	0.989429	0.462168	0.77669	1	929
GO_POSITIVE_REGULATION_OF_TOR_SIGNALING	28	0.300555	0.988672	0.477228	0.777947	1	3754
GO_REGULATION_OF_ERBB_SIGNALING_PATHWAY	78	0.283968	0.988509	0.476386	0.777653	1	3712
GO_REGULATION_OF_CELLULAR_RESPONSE_TO_TRANSFORMING_GROWTH_FACTOR_BETA_STIMULUS	92	0.314827	0.988265	0.461538	0.777617	1	1433
GO_CELLULAR_RESPONSE_TO_STARVATION	115	0.272191	0.988177	0.481799	0.777127	1	2083
GO_MATERNAL_PROCESS_INVOLVED_IN_FEMALE_PREGNANCY	58	0.319747	0.987784	0.426195	0.777474	1	1575
GO_RECEPTOR_CATABOLIC_PROCESS	30	0.348022	0.987533	0.464668	0.77744	1	4749
GO_REGULATION_OF_PROTEIN_OLIGOMERIZATION	22	0.347171	0.987139	0.478351	0.777707	1	1512
GO_POSITIVE_REGULATION_OF_OSSIFICATION	75	0.287534	0.987101	0.47619	0.777108	1	1375
GO_REGULATION_OF_DENDRITIC_SPINE_DEVELOPMENT	64	0.263295	0.986931	0.479675	0.776841	1	2176
GO_NEGATIVE_REGULATION_OF_APOPTOTIC_SIGNALING_PATHWAY	187	0.243665	0.986714	0.459746	0.776722	1	2931
GO_POSITIVE_REGULATION_OF_SUPRAMOLECULAR_FIBER_ORGANIZATION	167	0.25757	0.986441	0.478528	0.776796	1	3110
GO_REGULATION_OF_ENDOPLASMIC_RETICULUM_UNFOLDED_PROTEIN_RESPONSE	21	0.334937	0.98622	0.472	0.776689	1	3689
GO_AMYLOID_BETA_CLEARANCE	33	0.319543	0.986216	0.469903	0.776005	1	3818
GO_RECEPTOR_CLUSTERING	48	0.299259	0.985378	0.490835	0.777554	1	2557
GO_POSITIVE_REGULATION_OF_AXONOGENESIS	78	0.279436	0.985254	0.470238	0.777187	1	2145
GO_THYMIC_T_CELL_SELECTION	20	0.419582	0.98504	0.488753	0.777043	1	2089
GO_BIOMINERALIZATION	134	0.27808	0.984598	0.47479	0.777449	1	1769
GO_REGULATION_OF_T_CELL_CYTOKINE_PRODUCTION	31	0.329334	0.984205	0.444219	0.777765	1	997
GO_POSITIVE_REGULATION_OF_DENDRITE_DEVELOPMENT	66	0.282898	0.984039	0.48125	0.777507	1	884
GO_SECRETORY_GRANULE_ORGANIZATION	24	0.325604	0.983631	0.49503	0.777929	1	2917
GO_REGULATION_OF_TRANSMEMBRANE_RECEPTOR_PROTEIN_SERINE_THREONINE_KINASE_SIGNALING_PATHWAY	188	0.283221	0.983422	0.483673	0.777772	1	1769
GO_REGULATION_OF_DEFENSE_RESPONSE_TO_VIRUS_BY_VIRUS	26	0.364397	0.982831	0.484725	0.778568	1	4304
GO_EATING_BEHAVIOR	25	0.300686	0.982665	0.488753	0.778275	1	1212
GO_NEGATIVE_REGULATION_OF_KINASE_ACTIVITY	194	0.254485	0.982352	0.49692	0.778389	1	2655
GO_GOLGI_VESICLE_TRANSPORT	292	0.250562	0.982275	0.475104	0.777893	1	3654
GO_CELL_SURFACE_RECEPTOR_SIGNALING_PATHWAY_INVOLVED_IN_CELL_CELL_SIGNALING	493	0.206713	0.98194	0.471983	0.778063	1	2849
GO_AXO_DENDRITIC_TRANSPORT	50	0.279496	0.981006	0.471698	0.779865	1	1927
GO_NEGATIVE_REGULATION_OF_SIGNAL_TRANSDUCTION_BY_P53_CLASS_MEDIATOR	25	0.338416	0.980495	0.462475	0.780549	1	3020
GO_EMBRYONIC_PLACENTA_MORPHOGENESIS	23	0.382824	0.980114	0.472549	0.780858	1	1806
GO_POSITIVE_REGULATION_OF_INTERLEUKIN_1_SECRETION	26	0.414384	0.979203	0.487705	0.782529	1	2109
GO_POSITIVE_REGULATION_OF_LEUKOCYTE_MEDIATED_IMMUNITY	113	0.270912	0.978943	0.476578	0.782541	1	1447
GO_SMOOTHENED_SIGNALING_PATHWAY	99	0.260575	0.978729	0.495763	0.782386	1	1763
GO_RESPONSE_TO_ANTIBIOTIC	285	0.24647	0.978454	0.483403	0.782413	1	1727
GO_EPIDERMIS_DEVELOPMENT	285	0.262404	0.978245	0.492632	0.782322	1	1925
GO_HIPPO_SIGNALING	30	0.326651	0.977499	0.460606	0.783587	1	2309
GO_GASTRULATION	147	0.263019	0.97745	0.462185	0.783028	1	1833
GO_PROTEIN_TRANSPORT_ALONG_MICROTUBULE	52	0.306392	0.977082	0.491803	0.783334	1	2848
GO_RESPONSE_TO_INTERLEUKIN_1	174	0.272281	0.976824	0.483264	0.783355	1	3469
GO_RESPONSE_TO_ETHANOL	117	0.258574	0.975805	0.488095	0.78524	1	1575
GO_SULFUR_COMPOUND_TRANSPORT	30	0.35871	0.975612	0.50469	0.785064	1	706
GO_EXTRINSIC_APOPTOTIC_SIGNALING_PATHWAY	196	0.250193	0.975058	0.485089	0.785915	1	2413
GO_POSITIVE_REGULATION_OF_PEPTIDYL_LYSINE_ACETYLATION	32	0.313367	0.974666	0.492843	0.786199	1	927
GO_ATP_SYNTHESIS_COUPLED_ELECTRON_TRANSPORT	68	0.310557	0.974605	0.491461	0.785667	1	13
GO_NEGATIVE_REGULATION_OF_PHOSPHORYLATION	357	0.244678	0.974568	0.468432	0.78509	1	2268
GO_REGULATION_OF_VIRAL_LIFE_CYCLE	125	0.301653	0.974514	0.474438	0.784544	1	1847
GO_ERBB_SIGNALING_PATHWAY	123	0.259349	0.973751	0.476987	0.785798	1	3712
GO_REGULATION_OF_RHO_PROTEIN_SIGNAL_TRANSDUCTION	109	0.262977	0.97363	0.490722	0.785418	1	2466
GO_FC_RECEPTOR_MEDIATED_STIMULATORY_SIGNALING_PATHWAY	82	0.302119	0.973575	0.48	0.784878	1	3686
GO_REGULATION_OF_RECEPTOR_RECYCLING	22	0.333671	0.97306	0.477083	0.785583	1	1954
GO_POST_TRANSLATIONAL_PROTEIN_MODIFICATION	283	0.226638	0.972765	0.506329	0.785691	1	2783
GO_POSITIVE_REGULATION_OF_T_CELL_MIGRATION	26	0.417372	0.972122	0.505133	0.786757	1	2691
GO_LYMPHOCYTE_DIFFERENTIATION	296	0.268849	0.972026	0.472574	0.786319	1	2281
GO_MATERNAL_PLACENTA_DEVELOPMENT	31	0.342418	0.972021	0.501018	0.78566	1	1458
GO_REGULATION_OF_HEART_MORPHOGENESIS	32	0.339494	0.971255	0.493852	0.786893	1	1815
GO_RESPIRATORY_BURST	29	0.403162	0.97091	0.493878	0.787115	1	3724
GO_POSITIVE_REGULATION_OF_MORPHOGENESIS_OF_AN_EPITHELIUM	31	0.310566	0.970305	0.512712	0.787954	1	2790
GO_NEGATIVE_REGULATION_OF_T_CELL_DIFFERENTIATION	35	0.317753	0.970288	0.4875	0.787327	1	2089
GO_POSITIVE_REGULATION_OF_NF_KAPPAB_TRANSCRIPTION_FACTOR_ACTIVITY	128	0.260961	0.970279	0.484849	0.786687	1	1714
GO_PROTEIN_DEMETHYLATION	29	0.343167	0.970274	0.498973	0.786038	1	3525
GO_POSITIVE_REGULATION_OF_TRANSCRIPTION_REGULATORY_REGION_DNA_BINDING	21	0.357843	0.970193	0.501031	0.785554	1	1287
GO_INTERACTION_WITH_HOST	177	0.255696	0.969573	0.505197	0.786496	1	2263
GO_MEMBRANE_FUSION	118	0.263217	0.969207	0.467505	0.786753	1	2714
GO_REGULATION_OF_SMALL_GTPASE_MEDIATED_SIGNAL_TRANSDUCTION	261	0.231417	0.969174	0.480167	0.78617	1	3160
GO_RESPONSE_TO_FIBROBLAST_GROWTH_FACTOR	121	0.266733	0.968927	0.498952	0.786174	1	2765
GO_GLUTAMINE_METABOLIC_PROCESS	21	0.376493	0.968689	0.487713	0.786154	1	1413
GO_INTRA_GOLGI_VESICLE_MEDIATED_TRANSPORT	22	0.338365	0.968675	0.492754	0.785524	1	3927
GO_REGULATION_OF_CELLULAR_EXTRAVASATION	24	0.398419	0.967681	0.521042	0.787437	1	2210
GO_EMBRYONIC_APPENDAGE_MORPHOGENESIS	107	0.265378	0.96716	0.483264	0.788156	1	1763
GO_REGULATION_OF_FILOPODIUM_ASSEMBLY	40	0.314767	0.966483	0.538144	0.789227	1	3376
GO_NEGATIVE_REGULATION_OF_PROTEIN_CONTAINING_COMPLEX_ASSEMBLY	108	0.261786	0.966329	0.519149	0.788945	1	1314
GO_HEPATICOBILIARY_SYSTEM_DEVELOPMENT	124	0.29582	0.965959	0.509128	0.789202	1	1763
GO_PRODUCTION_OF_MOLECULAR_MEDIATOR_INVOLVED_IN_INFLAMMATORY_RESPONSE	56	0.301816	0.964493	0.52381	0.792258	1	2942
GO_MORPHOGENESIS_OF_AN_EPITHELIUM	447	0.238383	0.963968	0.498934	0.792912	1	1883
GO_NEGATIVE_REGULATION_OF_CANONICAL_WNT_SIGNALING_PATHWAY	144	0.235972	0.963878	0.519833	0.792495	1	2829
GO_REGULATION_OF_CELLULAR_COMPONENT_SIZE	296	0.223092	0.963466	0.486486	0.792813	1	3132
GO_RAC_PROTEIN_SIGNAL_TRANSDUCTION	29	0.30967	0.963421	0.535714	0.792286	1	3025
GO_NEGATIVE_REGULATION_OF_SMOOTHENED_SIGNALING_PATHWAY	20	0.328179	0.962805	0.508982	0.79321	1	1763
GO_REGULATION_OF_MAP_KINASE_ACTIVITY	288	0.236025	0.962517	0.52588	0.79331	1	1820
GO_SPERM_MOTILITY	47	0.254301	0.962497	0.512	0.792692	1	744
GO_TRANSPOSITION	21	0.322125	0.961839	0.508197	0.793725	1	1566
GO_ACTIVATION_OF_GTPASE_ACTIVITY	65	0.277544	0.960532	0.505133	0.796372	1	3100
GO_CELLULAR_RESPONSE_TO_TOPOLOGICALLY_INCORRECT_PROTEIN	132	0.254918	0.960521	0.52505	0.795735	1	4013
GO_CELLULAR_RESPONSE_TO_KETONE	82	0.278942	0.958533	0.552419	0.800284	1	1185
GO_HEART_GROWTH	79	0.271454	0.958441	0.515091	0.799827	1	538
GO_SMAD_PROTEIN_SIGNAL_TRANSDUCTION	64	0.27482	0.95805	0.494867	0.800177	1	1375
GO_RESPONSE_TO_IRON_ION	31	0.334294	0.95794	0.525714	0.799787	1	1127
GO_EOSINOPHIL_MIGRATION	20	0.427514	0.957363	0.50813	0.800605	1	1476
GO_TUMOR_NECROSIS_FACTOR_SECRETION	24	0.329591	0.956221	0.535857	0.802834	1	2109
GO_DEVELOPMENT_OF_PRIMARY_FEMALE_SEXUAL_CHARACTERISTICS	89	0.249785	0.956117	0.538302	0.802401	1	1615
GO_MODIFICATION_OF_MORPHOLOGY_OR_PHYSIOLOGY_OF_OTHER_ORGANISM	133	0.258585	0.956036	0.52495	0.801934	1	2018
GO_MAINTENANCE_OF_LOCATION	271	0.243746	0.955021	0.54071	0.803938	1	2288
GO_REGULATION_OF_TUMOR_NECROSIS_FACTOR_MEDIATED_SIGNALING_PATHWAY	43	0.309614	0.954672	0.506198	0.804149	1	2851
GO_RESPONSE_TO_TRANSFORMING_GROWTH_FACTOR_BETA	203	0.277066	0.954277	0.506073	0.804515	1	1433
GO_NEGATIVE_REGULATION_OF_CATABOLIC_PROCESS	238	0.211896	0.95407	0.558045	0.804387	1	3115
GO_CELL_FATE_COMMITMENT_INVOLVED_IN_FORMATION_OF_PRIMARY_GERM_LAYER	27	0.332493	0.953823	0.506173	0.804351	1	1686
GO_POSITIVE_REGULATION_OF_TUMOR_NECROSIS_FACTOR_SUPERFAMILY_CYTOKINE_PRODUCTION	74	0.339074	0.953433	0.524691	0.804673	1	2263
GO_NUCLEOBASE_CONTAINING_SMALL_MOLECULE_CATABOLIC_PROCESS	38	0.325303	0.95327	0.529762	0.804422	1	1603
GO_HEPARAN_SULFATE_PROTEOGLYCAN_METABOLIC_PROCESS	24	0.319401	0.953037	0.530992	0.804386	1	3315
GO_POSITIVE_REGULATION_OF_PROTEIN_BINDING	84	0.256707	0.952719	0.558763	0.804507	1	2104
GO_TISSUE_HOMEOSTASIS	174	0.252884	0.950445	0.539446	0.809509	1	1755
GO_RESPONSE_TO_TOPOLOGICALLY_INCORRECT_PROTEIN	164	0.247445	0.949716	0.530364	0.810668	1	4066
GO_MEMBRANE_LIPID_CATABOLIC_PROCESS	23	0.335211	0.949138	0.502058	0.811454	1	1520
GO_REGULATION_OF_RESPONSE_TO_INTERFERON_GAMMA	20	0.331795	0.947536	0.521385	0.814897	1	2443
GO_OSTEOBLAST_DIFFERENTIATION	172	0.25627	0.947383	0.521385	0.814567	1	1769
GO_TRANSFORMING_GROWTH_FACTOR_BETA_RECEPTOR_SIGNALING_PATHWAY	154	0.283935	0.947307	0.518443	0.814125	1	1433
GO_CELL_ADHESION_MEDIATED_BY_INTEGRIN	58	0.345897	0.947131	0.524793	0.813938	1	2044
GO_INTEGRIN_ACTIVATION	21	0.408318	0.947085	0.531381	0.813382	1	2044
GO_PHOSPHOLIPID_DEPHOSPHORYLATION	30	0.305692	0.946928	0.521561	0.813124	1	771
GO_CYTOKINE_METABOLIC_PROCESS	100	0.292152	0.946365	0.497976	0.813864	1	1736
GO_REGULATION_OF_PEPTIDYL_THREONINE_PHOSPHORYLATION	35	0.303375	0.945724	0.513238	0.814759	1	1600
GO_DETECTION_OF_STIMULUS	243	0.206687	0.945551	0.561224	0.8145	1	1489
GO_REGULATION_OF_MESONEPHROS_DEVELOPMENT	22	0.345248	0.944758	0.550725	0.815867	1	2816
GO_NEGATIVE_REGULATION_OF_ORGAN_GROWTH	28	0.301098	0.94416	0.538775	0.816794	1	439
GO_INTRACILIARY_TRANSPORT	38	0.326401	0.943624	0.526639	0.817511	1	2848
GO_TUMOR_NECROSIS_FACTOR_BIOSYNTHETIC_PROCESS	26	0.358558	0.942989	0.524292	0.818503	1	1736
GO_REGULATION_OF_CELL_PROJECTION_ASSEMBLY	140	0.252423	0.942973	0.558522	0.817883	1	2952
GO_OVULATION_CYCLE	63	0.281806	0.942622	0.535787	0.818148	1	1656
GO_POSITIVE_REGULATION_OF_MULTICELLULAR_ORGANISM_GROWTH	26	0.296627	0.942553	0.548583	0.817641	1	951
GO_POSITIVE_REGULATION_OF_CYTOKINE_PRODUCTION_INVOLVED_IN_IMMUNE_RESPONSE	48	0.31366	0.942519	0.518595	0.81705	1	1447
GO_SENSORY_PERCEPTION_OF_MECHANICAL_STIMULUS	125	0.2368	0.941171	0.56262	0.819819	1	2168
GO_LIPID_STORAGE	54	0.301584	0.941167	0.522505	0.819165	1	2089
GO_SYNAPTIC_VESICLE_ENDOCYTOSIS	48	0.293051	0.940998	0.546748	0.818912	1	1573
GO_CELLULAR_RESPONSE_TO_LIPOPROTEIN_PARTICLE_STIMULUS	29	0.357217	0.940922	0.551282	0.818433	1	1549
GO_REGULATION_OF_PROTEIN_TYROSINE_KINASE_ACTIVITY	74	0.286917	0.940739	0.530172	0.818242	1	1766
GO_RECEPTOR_BIOSYNTHETIC_PROCESS	24	0.307513	0.940371	0.552894	0.818482	1	1958
GO_NEGATIVE_REGULATION_OF_NERVOUS_SYSTEM_DEVELOPMENT	249	0.226434	0.940362	0.569388	0.817858	1	1638
GO_POSTSYNAPSE_ORGANIZATION	139	0.231208	0.939641	0.600406	0.819	1	2177
GO_NEGATIVE_REGULATION_OF_INTRINSIC_APOPTOTIC_SIGNALING_PATHWAY	79	0.254271	0.938779	0.551579	0.820585	1	3115
GO_ANTERIOR_POSTERIOR_AXIS_SPECIFICATION	38	0.277807	0.938712	0.548857	0.820122	1	1755
GO_NEGATIVE_REGULATION_OF_SUPRAMOLECULAR_FIBER_ORGANIZATION	112	0.259058	0.9386	0.55042	0.819729	1	3132
GO_ANOIKIS	30	0.306693	0.938572	0.561983	0.819133	1	1173
GO_NOTCH_SIGNALING_PATHWAY	152	0.248588	0.938306	0.568421	0.819165	1	2150
GO_GLAND_DEVELOPMENT	389	0.219476	0.938275	0.659138	0.818595	1	1862
GO_PROTEIN_LOCALIZATION_TO_SYNAPSE	68	0.244334	0.937128	0.540598	0.820792	1	2155
GO_NUCLEOSIDE_PHOSPHATE_BIOSYNTHETIC_PROCESS	216	0.24186	0.936507	0.571157	0.821661	1	2287
GO_NUCLEOTIDE_SUGAR_METABOLIC_PROCESS	32	0.329869	0.936251	0.531746	0.82169	1	2640
GO_REGULATION_OF_ANION_TRANSMEMBRANE_TRANSPORT	22	0.344172	0.935702	0.558824	0.822467	1	1272
GO_DECIDUALIZATION	21	0.379321	0.935469	0.543897	0.82238	1	1458
GO_CARDIAC_SEPTUM_MORPHOGENESIS	66	0.305551	0.93541	0.552521	0.821861	1	1346
GO_PEPTIDYL_CYSTEINE_MODIFICATION	27	0.302486	0.934799	0.562372	0.822816	1	199
GO_REGULATION_OF_PHOSPHOPROTEIN_PHOSPHATASE_ACTIVITY	88	0.245095	0.93423	0.569072	0.823562	1	3625
GO_JNK_CASCADE	180	0.226751	0.933167	0.593047	0.825586	1	1253
GO_INTERLEUKIN_17_PRODUCTION	30	0.325138	0.933037	0.551579	0.82528	1	1942
GO_TRANSMEMBRANE_RECEPTOR_PROTEIN_SERINE_THREONINE_KINASE_SIGNALING_PATHWAY	268	0.25749	0.932915	0.545643	0.824931	1	2747
GO_REGULATION_OF_KERATINOCYTE_PROLIFERATION	27	0.330546	0.932718	0.562372	0.824774	1	1043
GO_MORPHOGENESIS_OF_AN_EPITHELIAL_SHEET	44	0.294079	0.931848	0.546638	0.826354	1	3796
GO_FOREBRAIN_GENERATION_OF_NEURONS	47	0.276886	0.931377	0.580645	0.826876	1	1686
GO_HINDBRAIN_DEVELOPMENT	132	0.217841	0.931354	0.623482	0.826277	1	1727
GO_SPHINGOLIPID_BIOSYNTHETIC_PROCESS	75	0.251969	0.93062	0.60041	0.827509	1	1184
GO_ACTIN_CYTOSKELETON_REORGANIZATION	86	0.268837	0.93059	0.543388	0.826943	1	1133
GO_FC_EPSILON_RECEPTOR_SIGNALING_PATHWAY	108	0.253658	0.930538	0.531915	0.826419	1	4556
GO_REGULATION_OF_RAS_PROTEIN_SIGNAL_TRANSDUCTION	191	0.230189	0.929809	0.567901	0.827607	1	3025
GO_POSITIVE_REGULATION_OF_REACTIVE_OXYGEN_SPECIES_BIOSYNTHETIC_PROCESS	43	0.307813	0.929703	0.574689	0.827218	1	1659
GO_POSITIVE_REGULATION_OF_TUMOR_NECROSIS_FACTOR_BIOSYNTHETIC_PROCESS	20	0.391917	0.928592	0.554415	0.829498	1	1736
GO_T_CELL_ACTIVATION	387	0.26414	0.928582	0.536082	0.828863	1	2564
GO_REGULATION_OF_ACTIN_FILAMENT_BASED_MOVEMENT	38	0.306699	0.928297	0.566265	0.828904	1	1458
GO_ODONTOGENESIS_OF_DENTIN_CONTAINING_TOOTH	74	0.26833	0.928067	0.577406	0.828799	1	1862
GO_RENAL_SYSTEM_DEVELOPMENT	252	0.258692	0.927835	0.593952	0.828715	1	1190
GO_REGULATION_OF_CD4_POSITIVE_ALPHA_BETA_T_CELL_ACTIVATION	47	0.314771	0.927832	0.545073	0.828076	1	2713
GO_AORTA_MORPHOGENESIS	29	0.360371	0.927816	0.565392	0.827468	1	1181
GO_AMINO_ACID_TRANSMEMBRANE_TRANSPORT	59	0.284764	0.92779	0.603083	0.826885	1	1373
GO_POSITIVE_REGULATION_OF_DENDRITIC_SPINE_DEVELOPMENT	39	0.282233	0.926846	0.606996	0.828694	1	2176
GO_POSITIVE_REGULATION_OF_EPITHELIAL_CELL_DIFFERENTIATION	53	0.280738	0.926309	0.584521	0.829386	1	1043
GO_REGULATION_OF_T_HELPER_CELL_DIFFERENTIATION	28	0.309779	0.92609	0.576065	0.829249	1	2713
GO_HEPARAN_SULFATE_PROTEOGLYCAN_BIOSYNTHETIC_PROCESS	20	0.301802	0.926013	0.575693	0.8288	1	4426
GO_PROTEIN_K63_LINKED_DEUBIQUITINATION	26	0.271643	0.925627	0.52588	0.829116	1	3933
GO_EMBRYONIC_DIGIT_MORPHOGENESIS	49	0.280646	0.925224	0.579918	0.829512	1	2345
GO_POSITIVE_REGULATION_OF_CELL_MORPHOGENESIS_INVOLVED_IN_DIFFERENTIATION	139	0.235572	0.925164	0.581781	0.829003	1	1766
GO_CYTOSOLIC_TRANSPORT	119	0.254083	0.92434	0.544872	0.830352	1	3635
GO_RHO_PROTEIN_SIGNAL_TRANSDUCTION	161	0.236004	0.924115	0.568182	0.83026	1	2975
GO_NEGATIVE_REGULATION_OF_ORGANELLE_ASSEMBLY	27	0.30683	0.923992	0.559838	0.829941	1	2420
GO_DOPAMINERGIC_NEURON_DIFFERENTIATION	27	0.292614	0.923685	0.565217	0.830076	1	1602
GO_RELEASE_OF_CYTOCHROME_C_FROM_MITOCHONDRIA	51	0.270424	0.923297	0.603239	0.830372	1	2386
GO_REGULATION_OF_NOTCH_SIGNALING_PATHWAY	79	0.249933	0.923277	0.576541	0.82979	1	2150
GO_SKELETAL_MUSCLE_TISSUE_REGENERATION	34	0.303556	0.923219	0.586481	0.829298	1	1023
GO_FORMATION_OF_PRIMARY_GERM_LAYER	96	0.287997	0.922705	0.578603	0.829948	1	1958
GO_NEGATIVE_REGULATION_OF_CYTOKINE_PRODUCTION_INVOLVED_IN_IMMUNE_RESPONSE	25	0.329388	0.921728	0.556452	0.831782	1	919
GO_NEGATIVE_REGULATION_OF_PEPTIDE_HORMONE_SECRETION	32	0.292688	0.921566	0.608187	0.831561	1	759
GO_MAST_CELL_MEDIATED_IMMUNITY	44	0.33114	0.921414	0.551859	0.831331	1	3087
GO_T_CELL_ACTIVATION_INVOLVED_IN_IMMUNE_RESPONSE	85	0.284058	0.921207	0.550725	0.831201	1	2742
GO_ODONTOGENESIS	109	0.278376	0.920866	0.611227	0.83141	1	1862
GO_NEUROEPITHELIAL_CELL_DIFFERENTIATION	43	0.302729	0.920801	0.572597	0.830921	1	1769
GO_SCHWANN_CELL_DEVELOPMENT	27	0.25906	0.918944	0.602062	0.834877	1	1565
GO_REGULATION_OF_LEUKOCYTE_APOPTOTIC_PROCESS	67	0.332892	0.918807	0.542683	0.834562	1	2281
GO_NEGATIVE_REGULATION_OF_T_CELL_PROLIFERATION	53	0.289154	0.918765	0.594937	0.83403	1	1270
GO_LIPID_EXPORT_FROM_CELL	24	0.305882	0.918711	0.575639	0.833508	1	2802
GO_POSITIVE_REGULATION_OF_CYTOKINE_SECRETION	113	0.287366	0.91865	0.57971	0.833028	1	1173
GO_REGULATION_OF_PROTEIN_LOCALIZATION_TO_PLASMA_MEMBRANE	76	0.263684	0.918349	0.563941	0.833139	1	2396
GO_CELLULAR_COMPONENT_MAINTENANCE	46	0.284843	0.916909	0.587607	0.836062	1	1573
GO_CELLULAR_RESPONSE_TO_TOXIC_SUBSTANCE	197	0.247878	0.915923	0.633663	0.837953	1	1727
GO_REGULATION_OF_T_HELPER_1_TYPE_IMMUNE_RESPONSE	22	0.357214	0.91572	0.571134	0.837799	1	1942
GO_REGULATION_OF_ANIMAL_ORGAN_MORPHOGENESIS	209	0.224154	0.915113	0.618026	0.83869	1	2829
GO_NEGATIVE_REGULATION_OF_ALPHA_BETA_T_CELL_ACTIVATION	29	0.312885	0.913798	0.562762	0.841276	1	3499
GO_PROTEIN_KINASE_C_ACTIVATING_G_PROTEIN_COUPLED_RECEPTOR_SIGNALING_PATHWAY	25	0.29125	0.913032	0.564211	0.842582	1	1122
GO_REGULATION_OF_SMOOTHENED_SIGNALING_PATHWAY	57	0.267526	0.91268	0.587269	0.842835	1	1763
GO_REGULATION_OF_T_CELL_MIGRATION	36	0.359266	0.912135	0.588477	0.843578	1	2691
GO_REGULATION_OF_PLATELET_DERIVED_GROWTH_FACTOR_RECEPTOR_SIGNALING_PATHWAY	22	0.306388	0.911768	0.59919	0.843847	1	2614
GO_PERIPHERAL_NERVOUS_SYSTEM_DEVELOPMENT	68	0.24572	0.91104	0.596234	0.844978	1	1175
GO_INTERLEUKIN_6_PRODUCTION	118	0.275324	0.909923	0.576613	0.847112	1	1942
GO_POSITIVE_REGULATION_OF_EPIDERMIS_DEVELOPMENT	32	0.299836	0.909842	0.618449	0.846654	1	1043
GO_REGULATION_OF_HEMOPOIESIS	364	0.229152	0.909651	0.581443	0.846431	1	2773
GO_NEURON_DEATH_IN_RESPONSE_TO_OXIDATIVE_STRESS	25	0.270161	0.908969	0.590818	0.847382	1	2636
GO_REGULATION_OF_PROTEIN_TARGETING_TO_MITOCHONDRION	36	0.274583	0.908931	0.582505	0.846833	1	3994
GO_CELLULAR_RESPONSE_TO_AMMONIUM_ION	102	0.211926	0.908875	0.621118	0.846349	1	1730
GO_MITOCHONDRIAL_TRANSLATION	90	0.305257	0.908647	0.551456	0.846266	1	4221
GO_REGULATION_OF_LEUKOCYTE_DEGRANULATION	42	0.342077	0.908472	0.574642	0.846024	1	3079
GO_REGULATION_OF_B_CELL_PROLIFERATION	52	0.319765	0.908229	0.574689	0.84599	1	2584
GO_CELL_COMMUNICATION_BY_ELECTRICAL_COUPLING_INVOLVED_IN_CARDIAC_CONDUCTION	20	0.3125	0.908094	0.585062	0.845673	1	1163
GO_COLLAGEN_BIOSYNTHETIC_PROCESS	41	0.331506	0.90784	0.608	0.845679	1	1670
GO_MEMBRANE_LIPID_BIOSYNTHETIC_PROCESS	104	0.227592	0.906669	0.647749	0.847983	1	1184
GO_MACROPHAGE_MIGRATION	42	0.315657	0.905771	0.567568	0.849739	1	2691
GO_MUSCLE_TISSUE_DEVELOPMENT	321	0.223128	0.9054	0.654959	0.850062	1	1455
GO_REGULATION_OF_NEUROINFLAMMATORY_RESPONSE	25	0.37751	0.905051	0.584034	0.850309	1	332
GO_NEGATIVE_REGULATION_OF_CELL_GROWTH	161	0.22031	0.904633	0.686627	0.850719	1	1404
GO_SYNAPSE_ORGANIZATION	329	0.212465	0.904157	0.640404	0.851242	1	1115
GO_REGULATION_OF_OSSIFICATION	159	0.252975	0.904092	0.635417	0.850789	1	1769
GO_REGULATION_OF_PROTEIN_DEPHOSPHORYLATION	105	0.238249	0.903971	0.62395	0.85045	1	2558
GO_T_CELL_APOPTOTIC_PROCESS	39	0.294466	0.903878	0.599174	0.850034	1	3590
GO_REGULATION_OF_INTERLEUKIN_1_SECRETION	35	0.355827	0.902423	0.620332	0.853006	1	2724
GO_TUMOR_NECROSIS_FACTOR_MEDIATED_SIGNALING_PATHWAY	133	0.240845	0.901716	0.544492	0.854207	1	4335
GO_POSITIVE_REGULATION_OF_ANIMAL_ORGAN_MORPHOGENESIS	69	0.270505	0.901065	0.615222	0.855171	1	1815
GO_REGULATION_OF_CELL_FATE_COMMITMENT	21	0.3391	0.90066	0.591195	0.855491	1	1862
GO_POSITIVE_REGULATION_OF_INTERLEUKIN_4_PRODUCTION	20	0.364696	0.900128	0.57085	0.856136	1	2263
GO_INTERLEUKIN_1_SECRETION	40	0.341228	0.900063	0.599594	0.855649	1	2917
GO_POSITIVE_REGULATION_OF_I_KAPPAB_KINASE_NF_KAPPAB_SIGNALING	147	0.265979	0.899671	0.580042	0.855976	1	2285
GO_CELL_CELL_JUNCTION_ORGANIZATION	152	0.244054	0.899395	0.648262	0.855988	1	1833
GO_REGULATION_OF_SUPRAMOLECULAR_FIBER_ORGANIZATION	278	0.230951	0.899367	0.634096	0.855418	1	3132
GO_HINDLIMB_MORPHOGENESIS	31	0.298239	0.898774	0.609148	0.856275	1	1763
GO_RIBOSE_PHOSPHATE_BIOSYNTHETIC_PROCESS	157	0.23535	0.898171	0.643411	0.857106	1	2286
GO_ACROSOME_REACTION	23	0.311506	0.897722	0.608	0.85763	1	612
GO_POSITIVE_REGULATION_OF_JNK_CASCADE	117	0.235513	0.89746	0.650307	0.857665	1	1253
GO_MATING_BEHAVIOR	20	0.28448	0.89653	0.583333	0.859315	1	1645
GO_RESPONSE_TO_NERVE_GROWTH_FACTOR	48	0.243474	0.896393	0.610638	0.859032	1	2718
GO_ENDOCYTIC_RECYCLING	41	0.271086	0.896275	0.583158	0.858683	1	2106
GO_RESPONSE_TO_NUTRIENT	200	0.246946	0.896067	0.685598	0.858586	1	1659
GO_CARBOHYDRATE_DERIVATIVE_CATABOLIC_PROCESS	152	0.252998	0.894612	0.665323	0.861524	1	1691
GO_ACTIVATION_OF_MAPKK_ACTIVITY	47	0.254453	0.894099	0.648033	0.862136	1	2658
GO_MYELOID_LEUKOCYTE_CYTOKINE_PRODUCTION	28	0.342968	0.894028	0.594705	0.861694	1	1447
GO_ESTABLISHMENT_OF_EPITHELIAL_CELL_POLARITY	24	0.294811	0.893757	0.592902	0.861725	1	1978
GO_RESPONSE_TO_COLD	41	0.306109	0.893263	0.626747	0.862236	1	1312
GO_NEGATIVE_REGULATION_OF_OSSIFICATION	60	0.283499	0.892699	0.619145	0.862987	1	2593
GO_ENSHEATHMENT_OF_NEURONS	118	0.24789	0.892535	0.666667	0.862747	1	1288
GO_COLLAGEN_METABOLIC_PROCESS	97	0.290152	0.892242	0.61	0.862815	1	1670
GO_POSITIVE_REGULATION_OF_LYMPHOCYTE_DIFFERENTIATION	86	0.290424	0.892211	0.587755	0.862269	1	2721
GO_ACTIN_POLYMERIZATION_OR_DEPOLYMERIZATION	156	0.239714	0.891986	0.646421	0.86219	1	3395
GO_REGULATION_OF_CYTOKINE_PRODUCTION_INVOLVED_IN_IMMUNE_RESPONSE	78	0.275292	0.89186	0.595833	0.861845	1	1125
GO_UROGENITAL_SYSTEM_DEVELOPMENT	287	0.242885	0.891765	0.651899	0.861442	1	1190
GO_REGULATION_OF_BIOMINERALIZATION	77	0.274021	0.89079	0.642398	0.863259	1	1375
GO_REGULATION_OF_EPITHELIAL_CELL_DIFFERENTIATION	125	0.244896	0.89019	0.679325	0.864149	1	1181
GO_AORTA_DEVELOPMENT	49	0.319603	0.890183	0.591286	0.863531	1	638
GO_EMBRYONIC_MORPHOGENESIS	477	0.213203	0.889611	0.67835	0.86428	1	1833
GO_NEURON_MIGRATION	128	0.225273	0.88936	0.678068	0.864232	1	1807
GO_WALKING_BEHAVIOR	27	0.284216	0.888153	0.632207	0.866604	1	1212
GO_REGULATION_OF_TISSUE_REMODELING	66	0.267755	0.888061	0.664047	0.866182	1	3625
GO_PHOTORECEPTOR_CELL_DIFFERENTIATION	48	0.244626	0.887921	0.599174	0.865922	1	1233
GO_AXIS_ELONGATION	23	0.364494	0.887701	0.643725	0.865836	1	1133
GO_CARDIAC_VENTRICLE_MORPHOGENESIS	66	0.270256	0.887314	0.642553	0.866154	1	1346
GO_MAST_CELL_ACTIVATION	54	0.299075	0.887056	0.587426	0.866145	1	3079
GO_POSITIVE_REGULATION_OF_MRNA_CATABOLIC_PROCESS	30	0.291692	0.886967	0.57515	0.865737	1	3818
GO_MESODERM_MORPHOGENESIS	58	0.283073	0.88688	0.646552	0.86534	1	1833
GO_POSITIVE_REGULATION_OF_SIGNALING_RECEPTOR_ACTIVITY	31	0.294425	0.886388	0.645788	0.865891	1	1766
GO_REGULATION_OF_PEPTIDYL_TYROSINE_PHOSPHORYLATION	217	0.240599	0.886227	0.622881	0.865644	1	2120
GO_REGULATION_OF_T_CELL_DIFFERENTIATION	116	0.261033	0.886189	0.564155	0.865093	1	2721
GO_PHOSPHATIDYLCHOLINE_BIOSYNTHETIC_PROCESS	29	0.281435	0.885457	0.660714	0.866258	1	1080
GO_REGULATION_OF_LIPID_STORAGE	36	0.295626	0.885298	0.639216	0.866055	1	2089
GO_NEGATIVE_REGULATION_OF_LYMPHOCYTE_ACTIVATION	122	0.271708	0.884723	0.601626	0.866842	1	2739
GO_EYE_PHOTORECEPTOR_CELL_DIFFERENTIATION	36	0.255398	0.884604	0.652807	0.866502	1	1233
GO_REGULATION_OF_ALPHA_BETA_T_CELL_DIFFERENTIATION	52	0.290572	0.884548	0.604888	0.866015	1	2713
GO_CYTOKINE_PRODUCTION_INVOLVED_IN_IMMUNE_RESPONSE	96	0.257303	0.884422	0.6294	0.865698	1	1125
GO_MUSCLE_ORGAN_DEVELOPMENT	312	0.222404	0.884059	0.70339	0.86598	1	1455
GO_NEUTROPHIL_MIGRATION	99	0.324567	0.883873	0.619802	0.865813	1	2348
GO_EAR_DEVELOPMENT	172	0.225214	0.883003	0.714286	0.867237	1	1998
GO_REGULATION_OF_REACTIVE_OXYGEN_SPECIES_METABOLIC_PROCESS	158	0.248939	0.882526	0.674699	0.867776	1	1899
GO_SKIN_DEVELOPMENT	243	0.240756	0.882344	0.643006	0.867582	1	1917
GO_ENDOPLASMIC_RETICULUM_UNFOLDED_PROTEIN_RESPONSE	100	0.245641	0.882243	0.646341	0.867216	1	4066
GO_REGULATION_OF_EXTRINSIC_APOPTOTIC_SIGNALING_PATHWAY	132	0.242359	0.881826	0.660569	0.867591	1	2931
GO_REGULATION_OF_HAIR_CYCLE	24	0.306592	0.880749	0.630802	0.869582	1	833
GO_REGULATION_OF_PEPTIDASE_ACTIVITY	350	0.230947	0.880115	0.704	0.870527	1	2052
GO_BONE_MINERALIZATION	95	0.264511	0.879914	0.67364	0.870385	1	1769
GO_DEFENSE_RESPONSE_TO_GRAM_POSITIVE_BACTERIUM	52	0.284476	0.879239	0.615694	0.87134	1	1942
GO_NEGATIVE_REGULATION_OF_CELL_ADHESION	235	0.25001	0.879121	0.655738	0.871015	1	2114
GO_LUNG_CELL_DIFFERENTIATION	22	0.324034	0.877849	0.623984	0.873421	1	679
GO_COLLAGEN_CATABOLIC_PROCESS	42	0.309282	0.877208	0.632231	0.874284	1	883
GO_REGULATION_OF_MITOCHONDRION_ORGANIZATION	150	0.224287	0.877143	0.700397	0.873824	1	2084
GO_LEUKOCYTE_DIFFERENTIATION	434	0.231838	0.87707	0.610063	0.873393	1	2593
GO_PROGRAMMED_NECROTIC_CELL_DEATH	32	0.311881	0.876736	0.661943	0.873519	1	766
GO_MAINTENANCE_OF_PROTEIN_LOCALIZATION_IN_ORGANELLE	35	0.26542	0.876599	0.647182	0.87325	1	504
GO_STRIATED_MUSCLE_ADAPTATION	42	0.250551	0.876295	0.636179	0.873336	1	1645
GO_NEGATIVE_REGULATION_OF_MAPK_CASCADE	136	0.242732	0.876284	0.677755	0.872735	1	2089
GO_OXIDATIVE_PHOSPHORYLATION	106	0.248603	0.874912	0.563567	0.87539	1	135
GO_CELLULAR_METABOLIC_COMPOUND_SALVAGE	26	0.324698	0.874876	0.663405	0.874852	1	2238
GO_EMBRYONIC_ORGAN_DEVELOPMENT	356	0.205553	0.874669	0.694268	0.874714	1	1844
GO_ARTERY_DEVELOPMENT	80	0.277832	0.874533	0.627083	0.874416	1	1181
GO_POSITIVE_REGULATION_OF_INTERFERON_GAMMA_PRODUCTION	51	0.307037	0.874445	0.566462	0.873995	1	2723
GO_MYELOID_CELL_DIFFERENTIATION	326	0.220204	0.873511	0.674419	0.875622	1	2704
GO_DEVELOPMENTAL_CELL_GROWTH	192	0.208955	0.87323	0.744898	0.875693	1	1755
GO_SENSORY_ORGAN_MORPHOGENESIS	209	0.208128	0.872336	0.686848	0.877123	1	1559
GO_LUNG_MORPHOGENESIS	43	0.289618	0.872215	0.621118	0.876807	1	679
GO_NEGATIVE_REGULATION_OF_PROTEIN_LOCALIZATION_TO_MEMBRANE	23	0.304811	0.872027	0.631692	0.876658	1	2396
GO_REGULATION_OF_SODIUM_ION_TRANSPORT	63	0.254001	0.871307	0.692623	0.877699	1	2069
GO_POSITIVE_REGULATION_OF_ALPHA_BETA_T_CELL_ACTIVATION	54	0.300146	0.871125	0.607362	0.877486	1	2263
GO_OSSIFICATION	325	0.23273	0.870635	0.674322	0.878045	1	1817
GO_CELLULAR_RESPONSE_TO_ACID_CHEMICAL	179	0.238242	0.870473	0.697581	0.877839	1	2958
GO_T_CELL_PROLIFERATION	159	0.273145	0.870069	0.612159	0.878188	1	1834
GO_REGULATION_OF_ACTIN_FILAMENT_ORGANIZATION	200	0.230728	0.869879	0.654428	0.878017	1	3470
GO_B_CELL_PROLIFERATION	81	0.270916	0.868743	0.62845	0.880105	1	2584
GO_MOTOR_NEURON_AXON_GUIDANCE	26	0.286096	0.868427	0.642562	0.880218	1	2616
GO_EPIBOLY	24	0.321232	0.868186	0.619565	0.880198	1	1129
GO_HOMEOSTASIS_OF_NUMBER_OF_CELLS_WITHIN_A_TISSUE	26	0.30495	0.868148	0.629857	0.879668	1	1734
GO_DNA_CATABOLIC_PROCESS	34	0.252825	0.868032	0.67304	0.879339	1	1767
GO_NUCLEOSIDE_CATABOLIC_PROCESS	24	0.340041	0.865895	0.655577	0.883811	1	1603
GO_RUFFLE_ASSEMBLY	34	0.28512	0.865363	0.641509	0.884469	1	1573
GO_REGULATION_OF_ALCOHOL_BIOSYNTHETIC_PROCESS	72	0.271785	0.865155	0.614481	0.884376	1	2490
GO_MULTICELLULAR_ORGANISM_GROWTH	128	0.210218	0.865059	0.777778	0.884013	1	1128
GO_POSITIVE_REGULATION_OF_PHAGOCYTOSIS	59	0.300618	0.864844	0.621032	0.883943	1	1958
GO_NEGATIVE_REGULATION_OF_WNT_SIGNALING_PATHWAY	165	0.20499	0.863862	0.770042	0.885597	1	2829
GO_CARDIAC_MUSCLE_TISSUE_DEVELOPMENT	180	0.223824	0.863846	0.76483	0.885013	1	1815
GO_REGULATION_OF_LYMPHOCYTE_DIFFERENTIATION	140	0.252812	0.863684	0.607516	0.884789	1	2721
GO_PEPTIDYL_TYROSINE_MODIFICATION	318	0.22404	0.863405	0.694268	0.884826	1	2120
GO_HEART_DEVELOPMENT	469	0.219669	0.862889	0.729614	0.885477	1	1375
GO_EXTRACELLULAR_MATRIX_DISASSEMBLY	67	0.271915	0.862491	0.667351	0.885841	1	1278
GO_PATTERN_RECOGNITION_RECEPTOR_SIGNALING_PATHWAY	157	0.239611	0.861618	0.651911	0.887248	1	3006
GO_PHOSPHATIDYLINOSITOL_METABOLIC_PROCESS	137	0.218856	0.861391	0.742857	0.8872	1	2818
GO_REGULATION_OF_TRANSCRIPTION_INITIATION_FROM_RNA_POLYMERASE_II_PROMOTER	26	0.262763	0.860983	0.678068	0.887523	1	3600
GO_NEURAL_NUCLEUS_DEVELOPMENT	50	0.226975	0.860225	0.692473	0.888647	1	1558
GO_ACTOMYOSIN_STRUCTURE_ORGANIZATION	163	0.223298	0.859858	0.757829	0.888918	1	240
GO_FEMALE_SEX_DIFFERENTIATION	102	0.219952	0.85957	0.726337	0.888987	1	1173
GO_NEGATIVE_REGULATION_OF_LEUKOCYTE_PROLIFERATION	72	0.281508	0.85956	0.640333	0.888394	1	2963
GO_LENS_FIBER_CELL_DIFFERENTIATION	27	0.272342	0.859288	0.708015	0.88841	1	2037
GO_NEGATIVE_REGULATION_OF_NEURON_APOPTOTIC_PROCESS	127	0.214514	0.858997	0.764244	0.888459	1	1512
GO_T_CELL_MIGRATION	52	0.330019	0.858113	0.622718	0.88987	1	2691
GO_RUFFLE_ORGANIZATION	45	0.284186	0.857929	0.671674	0.889712	1	1968
GO_REGULATION_OF_CARDIOCYTE_DIFFERENTIATION	41	0.287847	0.85792	0.728992	0.88912	1	1346
GO_REGULATION_OF_CELL_MORPHOGENESIS_INVOLVED_IN_DIFFERENTIATION	261	0.197232	0.8578	0.814815	0.888782	1	2145
GO_POSITIVE_REGULATION_OF_BONE_MINERALIZATION	34	0.303022	0.857507	0.667396	0.888858	1	1769
GO_POSITIVE_REGULATION_OF_SMOOTH_MUSCLE_CELL_PROLIFERATION	81	0.272751	0.857056	0.703934	0.889252	1	1670
GO_PHARYNGEAL_SYSTEM_DEVELOPMENT	23	0.306502	0.85684	0.652352	0.88916	1	3346
GO_PIGMENT_BIOSYNTHETIC_PROCESS	51	0.262189	0.856816	0.706226	0.888615	1	2401
GO_O_GLYCAN_PROCESSING	39	0.288261	0.856451	0.657201	0.888829	1	1487
GO_REGULATION_OF_MUSCLE_ADAPTATION	72	0.230198	0.856076	0.745418	0.889094	1	1747
GO_REGULATION_OF_POSTSYNAPSE_ORGANIZATION	85	0.22246	0.855169	0.777328	0.89056	1	1054
GO_NEGATIVE_REGULATION_OF_CELL_CYCLE_ARREST	20	0.300538	0.85463	0.720884	0.891162	1	779
GO_NEGATIVE_REGULATION_OF_NEURON_DIFFERENTIATION	182	0.209054	0.854188	0.726337	0.891543	1	2168
GO_CELLULAR_RESPONSE_TO_AMINO_ACID_STIMULUS	53	0.301749	0.854002	0.648148	0.891396	1	2765
GO_RESPONSE_TO_FATTY_ACID	77	0.25709	0.853898	0.77621	0.891035	1	2797
GO_COLLATERAL_SPROUTING	25	0.276771	0.853824	0.724609	0.8906	1	2155
GO_MESODERM_DEVELOPMENT	103	0.232435	0.852508	0.717672	0.893014	1	2978
GO_FEMALE_PREGNANCY	172	0.230476	0.852166	0.736308	0.893209	1	1575
GO_SECRETION_BY_TISSUE	29	0.280793	0.852076	0.706004	0.89282	1	2148
GO_NEGATIVE_REGULATION_OF_CELL_DEVELOPMENT	267	0.21077	0.851657	0.735586	0.893198	1	1638
GO_MICROTUBULE_BASED_TRANSPORT	132	0.225189	0.851434	0.715789	0.893154	1	2393
GO_NEURAL_CREST_CELL_DIFFERENTIATION	77	0.24155	0.851025	0.698514	0.893458	1	1839
GO_EPHRIN_RECEPTOR_SIGNALING_PATHWAY	80	0.222493	0.850199	0.738241	0.89473	1	4413
GO_REGULATION_OF_RELEASE_OF_CYTOCHROME_C_FROM_MITOCHONDRIA	42	0.258656	0.849928	0.754941	0.894746	1	2386
GO_RESPONSE_TO_AMPHETAMINE	29	0.28245	0.849474	0.676289	0.895188	1	847
GO_RESPONSE_TO_MECHANICAL_STIMULUS	185	0.232973	0.849423	0.715746	0.894691	1	1346
GO_REGULATION_OF_ACTOMYOSIN_STRUCTURE_ORGANIZATION	83	0.23367	0.849108	0.728395	0.894821	1	2480
GO_T_CELL_CYTOKINE_PRODUCTION	40	0.264179	0.849006	0.681913	0.89445	1	997
GO_LOW_DENSITY_LIPOPROTEIN_RECEPTOR_PARTICLE_METABOLIC_PROCESS	23	0.29411	0.848275	0.669492	0.895562	1	2216
GO_GRANULOCYTE_MIGRATION	120	0.299027	0.847693	0.636727	0.89624	1	2348
GO_POSITIVE_REGULATION_OF_SMOOTH_MUSCLE_CELL_MIGRATION	36	0.313247	0.847449	0.673511	0.896181	1	3184
GO_NEURON_PROJECTION_ORGANIZATION	77	0.228489	0.847279	0.809725	0.895953	1	539
GO_MULTIVESICULAR_BODY_SORTING_PATHWAY	23	0.302277	0.846792	0.666667	0.896471	1	2448
GO_GLYCOSYLATION	184	0.203203	0.845859	0.786427	0.898049	1	3772
GO_INTERLEUKIN_1_BETA_PRODUCTION	69	0.297285	0.84513	0.667976	0.899103	1	2917
GO_ACTIN_FILAMENT_ORGANIZATION	306	0.21836	0.845101	0.747881	0.898554	1	3490
GO_RESPONSE_TO_EPIDERMAL_GROWTH_FACTOR	42	0.265621	0.843937	0.69556	0.900609	1	2591
GO_POSITIVE_REGULATION_OF_MYELOID_LEUKOCYTE_MEDIATED_IMMUNITY	29	0.302053	0.843072	0.701172	0.901977	1	1717
GO_NERVE_DEVELOPMENT	64	0.225244	0.842347	0.725773	0.903025	1	2168
GO_POSITIVE_REGULATION_OF_LEUKOCYTE_MIGRATION	115	0.279733	0.842128	0.681159	0.902938	1	2931
GO_REGULATION_OF_SUPEROXIDE_METABOLIC_PROCESS	33	0.328592	0.841644	0.695565	0.903456	1	1736
GO_GLIAL_CELL_DEVELOPMENT	99	0.218414	0.841431	0.722689	0.903333	1	984
GO_NEURON_PROJECTION_EXTENSION	140	0.208179	0.840866	0.795082	0.904012	1	2155
GO_T_CELL_CHEMOTAXIS	21	0.389811	0.840078	0.675906	0.905195	1	2691
GO_RIBONUCLEOSIDE_TRIPHOSPHATE_BIOSYNTHETIC_PROCESS	53	0.240676	0.839952	0.72	0.904923	1	3083
GO_EMBRYONIC_AXIS_SPECIFICATION	27	0.267951	0.838863	0.753623	0.906781	1	1763
GO_REGULATION_OF_CARDIAC_MUSCLE_CONTRACTION	68	0.247279	0.838672	0.772908	0.906627	1	1764
GO_T_HELPER_1_TYPE_IMMUNE_RESPONSE	36	0.280026	0.837892	0.680851	0.907775	1	2723
GO_DEFENSE_RESPONSE_TO_BACTERIUM	165	0.250921	0.837683	0.698381	0.907667	1	1942
GO_NEGATIVE_REGULATION_OF_INTRINSIC_APOPTOTIC_SIGNALING_PATHWAY_IN_RESPONSE_TO_DNA_DAMAGE	25	0.292411	0.837397	0.706861	0.907736	1	2571
GO_NEGATIVE_REGULATION_OF_ALPHA_BETA_T_CELL_DIFFERENTIATION	21	0.288029	0.837271	0.724066	0.907386	1	1779
GO_NEGATIVE_REGULATION_OF_CELL_CELL_ADHESION	143	0.244313	0.836678	0.735656	0.908146	1	1833
GO_ARTERY_MORPHOGENESIS	59	0.27621	0.836627	0.688017	0.907644	1	1181
GO_INACTIVATION_OF_MAPK_ACTIVITY	21	0.315272	0.836583	0.720739	0.907142	1	1526
GO_REGULATION_OF_EPIDERMAL_GROWTH_FACTOR_ACTIVATED_RECEPTOR_ACTIVITY	21	0.328543	0.836576	0.686192	0.906551	1	1615
GO_KERATINOCYTE_DIFFERENTIATION	151	0.235562	0.835293	0.726708	0.908805	1	1615
GO_ADHERENS_JUNCTION_ORGANIZATION	52	0.248596	0.834303	0.75102	0.910422	1	2995
GO_REGULATION_OF_MAST_CELL_ACTIVATION	37	0.29329	0.833638	0.676529	0.911289	1	3079
GO_REGULATION_OF_ADAPTIVE_IMMUNE_RESPONSE	136	0.234537	0.83354	0.701581	0.910899	1	997
GO_MUSCLE_CELL_PROLIFERATION	175	0.23231	0.833179	0.751566	0.911095	1	557
GO_SYMPATHETIC_NERVOUS_SYSTEM_DEVELOPMENT	20	0.279894	0.833108	0.65996	0.910648	1	2616
GO_NEGATIVE_CHEMOTAXIS	37	0.257789	0.832444	0.735586	0.911548	1	2114
GO_NEURON_DEATH	303	0.193056	0.831147	0.838446	0.91382	1	2916
GO_NEGATIVE_REGULATION_OF_EPITHELIAL_CELL_DIFFERENTIATION	36	0.281531	0.830793	0.718884	0.914055	1	1181
GO_NEGATIVE_REGULATION_OF_LYMPHOCYTE_APOPTOTIC_PROCESS	24	0.30871	0.830523	0.707792	0.914026	1	2210
GO_CELLULAR_DEFENSE_RESPONSE	48	0.30204	0.830443	0.641393	0.913597	1	3972
GO_RESPIRATORY_SYSTEM_DEVELOPMENT	173	0.221738	0.83031	0.768737	0.913308	1	1885
GO_GLOMERULAR_EPITHELIUM_DEVELOPMENT	22	0.3229	0.830275	0.705376	0.912782	1	1181
GO_SYNAPSE_ASSEMBLY	132	0.215025	0.830121	0.762781	0.912509	1	1712
GO_POSITIVE_REGULATION_OF_DEPHOSPHORYLATION	45	0.268638	0.829533	0.776119	0.913233	1	1796
GO_INTERLEUKIN_1_PRODUCTION	78	0.291593	0.829448	0.693227	0.912817	1	2917
GO_EMBRYONIC_HEART_TUBE_DEVELOPMENT	59	0.230928	0.828526	0.73673	0.914294	1	1755
GO_NEGATIVE_REGULATION_OF_HYDROLASE_ACTIVITY	338	0.210607	0.827863	0.892929	0.915176	1	1727
GO_NEGATIVE_REGULATION_OF_CELLULAR_RESPONSE_TO_TRANSFORMING_GROWTH_FACTOR_BETA_STIMULUS	59	0.271152	0.827524	0.706967	0.915337	1	2345
GO_ENTRAINMENT_OF_CIRCADIAN_CLOCK	21	0.286205	0.827371	0.708015	0.915081	1	2813
GO_ACTIN_FILAMENT_DEPOLYMERIZATION	43	0.259348	0.82734	0.750524	0.914536	1	948
GO_PHOSPHATIDYLINOSITOL_BIOSYNTHETIC_PROCESS	98	0.223351	0.827019	0.779193	0.914631	1	2818
GO_POSITIVE_REGULATION_OF_IMMUNE_EFFECTOR_PROCESS	181	0.229984	0.826976	0.699399	0.914123	1	3079
GO_SEMAPHORIN_PLEXIN_SIGNALING_PATHWAY	36	0.271774	0.826933	0.690335	0.913614	1	3148
GO_DETERMINATION_OF_HEART_LEFT_RIGHT_ASYMMETRY	49	0.238322	0.826921	0.743644	0.913048	1	1755
GO_KERATINIZATION	86	0.257875	0.826148	0.650505	0.914185	1	296
GO_REGULATION_OF_HISTONE_DEACETYLATION	21	0.285621	0.825583	0.708171	0.914802	1	2852
GO_CRANIAL_SKELETAL_SYSTEM_DEVELOPMENT	56	0.222257	0.825295	0.759184	0.914831	1	1561
GO_DEFENSE_RESPONSE_TO_FUNGUS	24	0.306089	0.824917	0.715667	0.914996	1	199
GO_T_CELL_LINEAGE_COMMITMENT	22	0.264903	0.824235	0.719335	0.915863	1	557
GO_REGULATION_OF_T_CELL_APOPTOTIC_PROCESS	24	0.328876	0.824035	0.699374	0.915723	1	2210
GO_SYNAPTIC_VESICLE_RECYCLING	57	0.24212	0.823157	0.754065	0.917054	1	1573
GO_MORPHOGENESIS_OF_A_BRANCHING_STRUCTURE	174	0.221831	0.823044	0.796715	0.916688	1	1806
GO_REGULATION_OF_AUTOPHAGY	257	0.210961	0.82294	0.738397	0.916335	1	3818
GO_PHOSPHATIDYLGLYCEROL_METABOLIC_PROCESS	20	0.276323	0.822568	0.756701	0.916531	1	3561
GO_BLOOD_VESSEL_REMODELING	35	0.284236	0.82235	0.708419	0.916419	1	1909
GO_BONE_REMODELING	81	0.239993	0.822036	0.793878	0.916475	1	3739
GO_DIGESTIVE_SYSTEM_DEVELOPMENT	123	0.233308	0.821923	0.815514	0.916132	1	1375
GO_EMBRYONIC_HEMOPOIESIS	20	0.280985	0.821505	0.690476	0.916432	1	3204
GO_POSITIVE_REGULATION_OF_PEPTIDE_SECRETION	244	0.211887	0.821347	0.847458	0.916181	1	1194
GO_REGULATION_OF_ENDOPLASMIC_RETICULUM_STRESS_INDUCED_INTRINSIC_APOPTOTIC_SIGNALING_PATHWAY	25	0.261933	0.820978	0.750524	0.91636	1	4227
GO_DEVELOPMENTAL_GROWTH_INVOLVED_IN_MORPHOGENESIS	195	0.202025	0.82096	0.817121	0.915808	1	1755
GO_ANTIGEN_PROCESSING_AND_PRESENTATION_OF_PEPTIDE_ANTIGEN_VIA_MHC_CLASS_I	90	0.259444	0.819012	0.648594	0.919387	1	3222
GO_CARBOHYDRATE_DERIVATIVE_TRANSPORT	54	0.253752	0.818315	0.771484	0.920279	1	1357
GO_REGULATION_OF_SODIUM_ION_TRANSMEMBRANE_TRANSPORT	47	0.25223	0.818209	0.772819	0.919908	1	2069
GO_INNER_EAR_AUDITORY_RECEPTOR_CELL_DIFFERENTIATION	24	0.292973	0.817776	0.742972	0.92019	1	1686
GO_REGULATION_OF_CELL_MORPHOGENESIS	405	0.188773	0.817726	0.889796	0.919687	1	2155
GO_POSITIVE_REGULATION_OF_CYTOKINE_BIOSYNTHETIC_PROCESS	60	0.280013	0.817397	0.662651	0.919741	1	1736
GO_INNER_EAR_MORPHOGENESIS	77	0.22923	0.816783	0.808081	0.920455	1	1360
GO_POSITIVE_REGULATION_OF_LEUKOCYTE_CHEMOTAXIS	79	0.287851	0.816603	0.735234	0.920259	1	3686
GO_MITOCHONDRION_MORPHOGENESIS	20	0.281396	0.81574	0.704453	0.921505	1	2459
GO_REGULATION_OF_ACTIN_FILAMENT_BASED_PROCESS	307	0.2152	0.815578	0.811839	0.921234	1	2564
GO_ENDOCARDIAL_CUSHION_MORPHOGENESIS	31	0.290871	0.815126	0.747454	0.921576	1	679
GO_POSITIVE_REGULATION_OF_B_CELL_PROLIFERATION	32	0.297241	0.81487	0.702083	0.921527	1	2120
GO_RESPONSE_TO_RETINOIC_ACID	98	0.231734	0.813506	0.831643	0.923781	1	2917
GO_POLYOL_CATABOLIC_PROCESS	22	0.277736	0.813451	0.770492	0.923315	1	423
GO_PROTEIN_AUTOUBIQUITINATION	48	0.228711	0.813431	0.704312	0.922758	1	3683
GO_NEGATIVE_REGULATION_OF_REGULATED_SECRETORY_PATHWAY	22	0.309985	0.811115	0.701789	0.926959	1	3398
GO_NEGATIVE_REGULATION_OF_MAP_KINASE_ACTIVITY	62	0.25797	0.810683	0.784394	0.927231	1	1212
GO_T_CELL_DIFFERENTIATION_INVOLVED_IN_IMMUNE_RESPONSE	53	0.26942	0.809837	0.709746	0.9284	1	2742
GO_POSITIVE_REGULATION_OF_PEPTIDYL_TYROSINE_PHOSPHORYLATION	165	0.22163	0.80935	0.778252	0.928833	1	1247
GO_CELL_RECOGNITION	114	0.234126	0.809288	0.751528	0.928368	1	1462
GO_REGULATION_OF_EXTENT_OF_CELL_GROWTH	97	0.202476	0.808925	0.805221	0.92854	1	2145
GO_CARDIAC_SEPTUM_DEVELOPMENT	96	0.242593	0.808583	0.77167	0.928627	1	1346
GO_REGULATION_OF_CELLULAR_RESPONSE_TO_DRUG	31	0.262451	0.807803	0.787629	0.929607	1	557
GO_REGULATION_OF_VASCULAR_SMOOTH_MUSCLE_CELL_PROLIFERATION	45	0.281836	0.807466	0.788934	0.929702	1	553
GO_MACROPHAGE_DIFFERENTIATION	35	0.279616	0.807326	0.709278	0.929394	1	3376
GO_CEREBRAL_CORTEX_CELL_MIGRATION	37	0.24477	0.807302	0.807302	0.928861	1	1039
GO_INTERACTION_WITH_SYMBIONT	68	0.235955	0.807284	0.790837	0.928302	1	2691
GO_NEGATIVE_REGULATION_OF_HEART_CONTRACTION	20	0.268312	0.80705	0.733189	0.928185	1	1163
GO_NEGATIVE_REGULATION_OF_PEPTIDASE_ACTIVITY	191	0.234107	0.806501	0.867076	0.928745	1	1708
GO_CELL_CELL_JUNCTION_ASSEMBLY	109	0.223953	0.805247	0.822	0.93075	1	2768
GO_EMBRYONIC_HINDLIMB_MORPHOGENESIS	25	0.279775	0.804889	0.77686	0.930873	1	1329
GO_LAMELLIPODIUM_ASSEMBLY	51	0.240116	0.804648	0.739958	0.930767	1	3721
GO_T_CELL_RECEPTOR_SIGNALING_PATHWAY	173	0.236951	0.804501	0.657563	0.930486	1	3339
GO_REGULATION_OF_ANIMAL_ORGAN_FORMATION	31	0.26874	0.80447	0.799172	0.929967	1	1815
GO_REGULATION_OF_LYMPHOCYTE_ACTIVATION	353	0.23383	0.804135	0.707566	0.930052	1	2779
GO_REGULATION_OF_SODIUM_ION_TRANSMEMBRANE_TRANSPORTER_ACTIVITY	39	0.257061	0.803745	0.797217	0.930268	1	2069
GO_NEGATIVE_REGULATION_OF_DEVELOPMENTAL_GROWTH	90	0.217258	0.803545	0.843496	0.930091	1	3204
GO_NAD_METABOLIC_PROCESS	44	0.290982	0.803223	0.775391	0.930191	1	2318
GO_INTERLEUKIN_2_BIOSYNTHETIC_PROCESS	20	0.329759	0.803115	0.69246	0.929825	1	1401
GO_LEUKOCYTE_PROLIFERATION	257	0.238258	0.803079	0.695652	0.929312	1	2739
GO_TUMOR_NECROSIS_FACTOR_SUPERFAMILY_CYTOKINE_PRODUCTION	126	0.252627	0.80262	0.705765	0.929649	1	2263
GO_MULTI_MULTICELLULAR_ORGANISM_PROCESS	205	0.210301	0.802585	0.839506	0.929132	1	1575
GO_BRANCHING_MORPHOGENESIS_OF_AN_EPITHELIAL_TUBE	131	0.21782	0.802485	0.835789	0.928747	1	1788
GO_INTEGRIN_MEDIATED_SIGNALING_PATHWAY	91	0.271255	0.80215	0.727862	0.92886	1	2215
GO_NEGATIVE_REGULATION_OF_BLOOD_CIRCULATION	27	0.258431	0.802131	0.75431	0.928303	1	1303
GO_RESPONSE_TO_FUNGUS	35	0.264354	0.802035	0.730315	0.927909	1	1391
GO_MONOVALENT_INORGANIC_ANION_HOMEOSTASIS	24	0.27419	0.802007	0.765306	0.927372	1	1427
GO_REGULATION_OF_LAMELLIPODIUM_ASSEMBLY	26	0.262571	0.801656	0.753593	0.92746	1	3686
GO_POSTSYNAPTIC_SPECIALIZATION_ORGANIZATION	25	0.254295	0.801507	0.752083	0.92719	1	1766
GO_MUSCLE_FILAMENT_SLIDING	38	0.260742	0.801122	0.767742	0.927343	1	469
GO_NEGATIVE_REGULATION_OF_PROTEOLYSIS	260	0.211401	0.800907	0.908722	0.92719	1	1353
GO_NEGATIVE_REGULATION_OF_INTERFERON_GAMMA_PRODUCTION	25	0.277186	0.80066	0.777778	0.927125	1	449
GO_ACTIN_FILAMENT_BUNDLE_ORGANIZATION	134	0.221888	0.800536	0.82881	0.926768	1	3866
GO_RESPONSE_TO_PROGESTERONE	38	0.281687	0.800464	0.809035	0.926336	1	1272
GO_POSITIVE_REGULATION_OF_LEUKOCYTE_DIFFERENTIATION	132	0.247059	0.800043	0.674747	0.926634	1	2721
GO_NEGATIVE_REGULATION_OF_ACTIN_FILAMENT_BUNDLE_ASSEMBLY	20	0.260709	0.800028	0.741273	0.926078	1	1648
GO_NEGATIVE_REGULATION_OF_PRODUCTION_OF_MOLECULAR_MEDIATOR_OF_IMMUNE_RESPONSE	35	0.265433	0.799884	0.757637	0.92581	1	919
GO_NEGATIVE_REGULATION_OF_BIOMINERALIZATION	25	0.310808	0.799835	0.756757	0.925339	1	1127
GO_GOLGI_TO_PLASMA_MEMBRANE_TRANSPORT	44	0.228837	0.798859	0.77459	0.926713	1	1765
GO_COLLAGEN_FIBRIL_ORGANIZATION	46	0.331943	0.796295	0.708758	0.931227	1	2742
GO_RESPONSE_TO_VIRUS	263	0.237865	0.795988	0.729839	0.931205	1	3232
GO_NEGATIVE_REGULATION_OF_G_PROTEIN_COUPLED_RECEPTOR_SIGNALING_PATHWAY	43	0.268587	0.795923	0.806841	0.930754	1	1655
GO_VENTRICULAR_CARDIAC_MUSCLE_TISSUE_DEVELOPMENT	52	0.233997	0.795195	0.83195	0.931587	1	1043
GO_POSITIVE_REGULATION_OF_ENDOTHELIAL_CELL_PROLIFERATION	82	0.233647	0.794954	0.865731	0.931448	1	492
GO_POSITIVE_REGULATION_OF_NEURON_DEATH	90	0.218963	0.794832	0.855984	0.931126	1	2916
GO_REGULATION_OF_CHOLESTEROL_BIOSYNTHETIC_PROCESS	41	0.324267	0.794338	0.677043	0.931514	1	2490
GO_ANTEROGRADE_AXONAL_TRANSPORT	33	0.244573	0.794325	0.713978	0.930962	1	1674
GO_HAIR_CELL_DIFFERENTIATION	31	0.259521	0.794074	0.775551	0.930898	1	1839
GO_PHOSPHATIDYLINOSITOL_PHOSPHORYLATION	37	0.249649	0.793796	0.80202	0.930871	1	2779
GO_HYPEROSMOTIC_RESPONSE	25	0.285479	0.792452	0.83195	0.932961	1	1185
GO_PRESYNAPSE_ORGANIZATION	34	0.272514	0.792244	0.779193	0.932808	1	2849
GO_CHOLESTEROL_EFFLUX	36	0.28264	0.791757	0.742	0.933145	1	575
GO_REGULATION_OF_PROTEIN_DEACETYLATION	34	0.259769	0.79165	0.771203	0.932782	1	3038
GO_REGULATION_OF_MACROPHAGE_MIGRATION	32	0.281781	0.791475	0.804527	0.932549	1	2691
GO_REGULATION_OF_INFLAMMATORY_RESPONSE	266	0.21845	0.791088	0.840637	0.932722	1	1401
GO_POSITIVE_REGULATION_OF_T_CELL_MEDIATED_IMMUNITY	47	0.238812	0.790977	0.804829	0.932355	1	1401
GO_REGULATION_OF_MUSCLE_HYPERTROPHY	49	0.232215	0.790421	0.824701	0.932867	1	1747
GO_NEGATIVE_REGULATION_OF_CELL_ACTIVATION	163	0.236598	0.790141	0.763527	0.932875	1	2109
GO_LYSOSOME_LOCALIZATION	62	0.244639	0.790128	0.756646	0.932325	1	3079
GO_LYTIC_VACUOLE_ORGANIZATION	42	0.252251	0.789079	0.758065	0.933758	1	4041
GO_REGULATION_OF_MONOCYTE_CHEMOTAXIS	23	0.358523	0.788623	0.715464	0.934016	1	3513
GO_NON_MOTILE_CILIUM_ASSEMBLY	35	0.243891	0.788453	0.720588	0.933751	1	2827
GO_NEUROTRANSMITTER_RECEPTOR_INTERNALIZATION	21	0.288854	0.787485	0.767296	0.934959	1	1152
GO_REGULATION_OF_LYMPHOCYTE_MEDIATED_IMMUNITY	124	0.209653	0.784981	0.777778	0.939187	1	997
GO_POSITIVE_REGULATION_OF_NITRIC_OXIDE_METABOLIC_PROCESS	36	0.271655	0.784628	0.764948	0.939308	1	1659
GO_REGULATION_OF_OSTEOBLAST_DIFFERENTIATION	95	0.223415	0.783597	0.88	0.940624	1	1769
GO_KERATINOCYTE_PROLIFERATION	37	0.274308	0.783505	0.839323	0.940218	1	1763
GO_CD4_POSITIVE_ALPHA_BETA_T_CELL_ACTIVATION	71	0.25868	0.783076	0.747368	0.940405	1	2742
GO_REGULATION_OF_ENDOCYTOSIS	163	0.198802	0.782974	0.901674	0.940035	1	2528
GO_REGULATION_OF_PRESYNAPSE_ORGANIZATION	22	0.279883	0.781686	0.758964	0.941883	1	467
GO_POSITIVE_REGULATION_OF_MAPK_CASCADE	446	0.193104	0.781671	0.933761	0.941335	1	1788
GO_MYELOID_LEUKOCYTE_MIGRATION	180	0.254723	0.781617	0.777108	0.940853	1	2963
GO_MAINTENANCE_OF_PROTEIN_LOCATION	87	0.223329	0.780507	0.814499	0.942346	1	3100
GO_MELANIN_METABOLIC_PROCESS	20	0.309425	0.779679	0.797959	0.943324	1	435
GO_PROTEIN_LOCALIZATION_TO_CELL_PERIPHERY	260	0.184862	0.778085	0.914226	0.945643	1	2116
GO_RESPONSE_TO_AMINO_ACID_STARVATION	36	0.253347	0.777798	0.76701	0.945554	1	1989
GO_REGULATION_OF_STEROID_BIOSYNTHETIC_PROCESS	79	0.253333	0.776441	0.785141	0.947463	1	2059
GO_RESPONSE_TO_CHEMOKINE	87	0.282701	0.776204	0.745763	0.947301	1	2781
GO_REGULATION_OF_DNA_TEMPLATED_TRANSCRIPTION_INITIATION	35	0.222437	0.775941	0.805221	0.947218	1	3077
GO_CAMERA_TYPE_EYE_PHOTORECEPTOR_CELL_DIFFERENTIATION	20	0.282478	0.775871	0.776596	0.946774	1	1233
GO_PROTEIN_LIPID_COMPLEX_SUBUNIT_ORGANIZATION	42	0.298757	0.775843	0.76	0.946253	1	575
GO_SKELETAL_SYSTEM_DEVELOPMENT	433	0.200556	0.775607	0.88125	0.946114	1	1839
GO_FOLIC_ACID_CONTAINING_COMPOUND_METABOLIC_PROCESS	22	0.312648	0.77504	0.777344	0.946549	1	1923
GO_PHAGOCYTOSIS	227	0.233216	0.774328	0.746988	0.947304	1	3515
GO_SEMI_LUNAR_VALVE_DEVELOPMENT	33	0.289934	0.774011	0.784232	0.947326	1	1346
GO_POSITIVE_REGULATION_OF_CHEMOTAXIS	122	0.251328	0.773951	0.82881	0.946864	1	2996
GO_MUSCLE_CELL_MIGRATION	75	0.258938	0.773768	0.79065	0.946617	1	3184
GO_NEGATIVE_REGULATION_OF_RESPONSE_TO_CYTOKINE_STIMULUS	50	0.245005	0.773617	0.852525	0.946294	1	2418
GO_REGULATION_OF_RELEASE_OF_SEQUESTERED_CALCIUM_ION_INTO_CYTOSOL	64	0.24357	0.772907	0.823409	0.946979	1	2231
GO_NEGATIVE_REGULATION_OF_CELLULAR_PROTEIN_LOCALIZATION	85	0.211156	0.772771	0.851852	0.946663	1	3169
GO_CD4_POSITIVE_ALPHA_BETA_T_CELL_DIFFERENTIATION	59	0.265562	0.771525	0.735417	0.948328	1	2742
GO_NEGATIVE_REGULATION_OF_INFLAMMATORY_RESPONSE	109	0.219483	0.771467	0.921529	0.947888	1	1631
GO_MOLTING_CYCLE	83	0.218018	0.771331	0.914226	0.947533	1	864
GO_POSITIVE_REGULATION_OF_REGULATED_SECRETORY_PATHWAY	44	0.246817	0.771208	0.833333	0.947166	1	2708
GO_NEGATIVE_REGULATION_OF_AXON_GUIDANCE	24	0.25762	0.771201	0.81289	0.946611	1	2616
GO_CYTOKINE_SECRETION	185	0.232677	0.770798	0.800412	0.946772	1	2726
GO_CHONDROCYTE_DIFFERENTIATION	101	0.236909	0.769406	0.858974	0.948688	1	2702
GO_EAR_MORPHOGENESIS	92	0.206449	0.769105	0.876	0.948614	1	1686
GO_HOMOTYPIC_CELL_CELL_ADHESION	68	0.23691	0.768798	0.786307	0.948567	1	1052
GO_PROTEIN_K48_LINKED_DEUBIQUITINATION	27	0.21449	0.768052	0.769076	0.949329	1	3277
GO_POSITIVE_REGULATION_OF_COLLAGEN_METABOLIC_PROCESS	24	0.293805	0.767923	0.835671	0.949017	1	1670
GO_POSITIVE_REGULATION_OF_LYMPHOCYTE_MIGRATION	32	0.317468	0.766771	0.789366	0.950449	1	2691
GO_REGULATION_OF_CELL_SHAPE	126	0.214158	0.766462	0.879837	0.950417	1	2547
GO_REGULATION_OF_MYELOID_CELL_DIFFERENTIATION	179	0.201067	0.766385	0.868583	0.949982	1	3326
GO_POSITIVE_REGULATION_OF_GRANULOCYTE_CHEMOTAXIS	25	0.323187	0.765181	0.783613	0.951429	1	666
GO_CARDIAC_VENTRICLE_DEVELOPMENT	109	0.217008	0.764733	0.844828	0.951619	1	1346
GO_REGULATION_OF_PROTEIN_TARGETING	69	0.208381	0.764047	0.892116	0.952222	1	3218
GO_MAINTENANCE_OF_PROTEIN_LOCATION_IN_CELL	63	0.219589	0.763606	0.85124	0.952403	1	3100
GO_NEGATIVE_REGULATION_OF_INNATE_IMMUNE_RESPONSE	48	0.243909	0.763191	0.818363	0.952572	1	3304
GO_REGULATION_OF_PHAGOCYTOSIS	81	0.249504	0.7631	0.763314	0.952151	1	1958
GO_IMMUNE_RESPONSE_REGULATING_SIGNALING_PATHWAY	471	0.204571	0.762821	0.777778	0.952048	1	3159
GO_POSITIVE_REGULATION_OF_LEUKOCYTE_PROLIFERATION	112	0.252607	0.762624	0.73904	0.951819	1	2571
GO_REGULATION_OF_BONE_MINERALIZATION	62	0.240153	0.762576	0.846154	0.951323	1	1375
GO_REGULATION_OF_MYELOID_LEUKOCYTE_MEDIATED_IMMUNITY	50	0.27233	0.762569	0.804781	0.950766	1	3079
GO_PLACENTA_BLOOD_VESSEL_DEVELOPMENT	29	0.245694	0.762151	0.807054	0.950904	1	1665
GO_POSITIVE_REGULATION_OF_CELL_ACTIVATION	278	0.231816	0.761267	0.756048	0.951777	1	2120
GO_NEGATIVE_REGULATION_OF_EXOCYTOSIS	30	0.274713	0.760988	0.776181	0.951699	1	3398
GO_PHOTORECEPTOR_CELL_DEVELOPMENT	36	0.210947	0.760586	0.812367	0.951776	1	1233
GO_POSITIVE_REGULATION_OF_BLOOD_VESSEL_ENDOTHELIAL_CELL_MIGRATION	50	0.249771	0.760487	0.764331	0.951357	1	1727
GO_REGULATION_OF_ANOIKIS	21	0.26798	0.759969	0.838966	0.951616	1	3721
GO_I_KAPPAB_KINASE_NF_KAPPAB_SIGNALING	211	0.207976	0.759851	0.832985	0.951261	1	1727
GO_POSITIVE_REGULATION_OF_MONONUCLEAR_CELL_MIGRATION	21	0.331468	0.759442	0.790554	0.951367	1	3513
GO_NEGATIVE_REGULATION_OF_PROTEIN_TYROSINE_KINASE_ACTIVITY	22	0.287125	0.758952	0.78481	0.951593	1	3578
GO_NEGATIVE_REGULATION_OF_LEUKOCYTE_CELL_CELL_ADHESION	100	0.228119	0.758421	0.836	0.951906	1	1779
GO_NEGATIVE_REGULATION_OF_NEURON_DEATH	174	0.181486	0.757702	0.939394	0.952546	1	2882
GO_NEGATIVE_REGULATION_OF_VIRAL_GENOME_REPLICATION	51	0.293186	0.757589	0.758483	0.95218	1	1847
GO_POSITIVE_REGULATION_OF_CILIUM_ASSEMBLY	21	0.242507	0.757391	0.769539	0.951935	1	2952
GO_NEGATIVE_REGULATION_OF_PROTEIN_LOCALIZATION_TO_NUCLEUS	23	0.283403	0.757039	0.80943	0.951934	1	3169
GO_REGULATION_OF_CELL_ADHESION_MEDIATED_BY_INTEGRIN	41	0.280488	0.756624	0.829832	0.952062	1	2691
GO_REGULATION_OF_AXON_GUIDANCE	36	0.237452	0.755217	0.803571	0.953898	1	2790
GO_INTERMEDIATE_FILAMENT_ORGANIZATION	20	0.256533	0.754785	0.813861	0.954015	1	2534
GO_PLATELET_DERIVED_GROWTH_FACTOR_RECEPTOR_SIGNALING_PATHWAY	52	0.244464	0.75444	0.836693	0.954014	1	2790
GO_POSITIVE_REGULATION_OF_T_CELL_PROLIFERATION	78	0.26513	0.75367	0.752083	0.954679	1	2691
GO_LEUKOCYTE_CHEMOTAXIS	192	0.248194	0.753524	0.811741	0.954361	1	2942
GO_CHONDROCYTE_DEVELOPMENT	35	0.293547	0.751736	0.796715	0.956678	1	1159
GO_RECEPTOR_METABOLIC_PROCESS	162	0.193451	0.75123	0.938947	0.956959	1	1589
GO_ESTABLISHMENT_OF_PROTEIN_LOCALIZATION_TO_PLASMA_MEMBRANE	44	0.218506	0.751115	0.842105	0.956592	1	1152
GO_POSITIVE_REGULATION_OF_NEUTROPHIL_MIGRATION	26	0.309612	0.750731	0.774	0.95664	1	666
GO_RESPONSE_TO_TUMOR_NECROSIS_FACTOR	247	0.203571	0.750635	0.913828	0.956234	1	3326
GO_REGULATION_OF_CELL_ACTIVATION	452	0.215869	0.750063	0.822086	0.956547	1	2120
GO_CARDIAC_ATRIUM_DEVELOPMENT	27	0.264501	0.749683	0.849576	0.956578	1	221
GO_PROTEIN_TARGETING_TO_MITOCHONDRION	77	0.203109	0.748957	0.778905	0.957159	1	4011
GO_INTRACILIARY_TRANSPORT_INVOLVED_IN_CILIUM_ASSEMBLY	31	0.268904	0.748935	0.744939	0.956635	1	2848
GO_RNA_DESTABILIZATION	21	0.266703	0.748358	0.791075	0.956943	1	1696
GO_MANNOSYLATION	22	0.277643	0.74819	0.788462	0.956633	1	2419
GO_SOMATIC_STEM_CELL_POPULATION_MAINTENANCE	64	0.206754	0.748076	0.902808	0.956265	1	3384
GO_EPITHELIAL_STRUCTURE_MAINTENANCE	23	0.295332	0.748033	0.791423	0.955777	1	2013
GO_LUNG_EPITHELIUM_DEVELOPMENT	34	0.247186	0.748012	0.874214	0.955254	1	679
GO_INTESTINAL_ABSORPTION	34	0.289167	0.74773	0.848077	0.955115	1	1090
GO_REGULATION_OF_RECEPTOR_MEDIATED_ENDOCYTOSIS	80	0.195137	0.746946	0.908163	0.955783	1	1573
GO_MYOBLAST_DIFFERENTIATION	73	0.218963	0.746823	0.923077	0.955438	1	3366
GO_MOLTING_CYCLE_PROCESS	69	0.215996	0.746668	0.937369	0.955118	1	1883
GO_CELL_CHEMOTAXIS	256	0.233703	0.745713	0.854251	0.955983	1	2942
GO_SPECIFICATION_OF_ANIMAL_ORGAN_IDENTITY	28	0.255031	0.745388	0.878981	0.955937	1	248
GO_CELLULAR_EXTRAVASATION	59	0.266501	0.745339	0.808333	0.955462	1	1382
GO_IMMUNE_RESPONSE_REGULATING_CELL_SURFACE_RECEPTOR_SIGNALING_PATHWAY	340	0.203727	0.741949	0.758265	0.960125	1	3154
GO_REGULATION_OF_DEFENSE_RESPONSE_TO_VIRUS	56	0.242504	0.741673	0.814815	0.959953	1	1566
GO_REGULATION_OF_T_CELL_ACTIVATION	262	0.2138	0.741024	0.812245	0.960347	1	2109
GO_TRANSLATIONAL_ELONGATION	90	0.228745	0.74078	0.724206	0.960145	1	4235
GO_TRANSLATIONAL_TERMINATION	73	0.249145	0.740407	0.73161	0.960131	1	4215
GO_REGULATION_OF_PROTEIN_LOCALIZATION_TO_CELL_SURFACE	35	0.236249	0.740031	0.833689	0.960092	1	3671
GO_ENDOCARDIAL_CUSHION_DEVELOPMENT	40	0.254327	0.737718	0.893443	0.962932	1	1346
GO_REGULATION_OF_ACTIN_FILAMENT_BUNDLE_ASSEMBLY	84	0.207885	0.737705	0.901639	0.962387	1	2480
GO_POSITIVE_REGULATION_OF_PROTEIN_AUTOPHOSPHORYLATION	22	0.287048	0.737265	0.811159	0.962466	1	1684
GO_VASCULAR_SMOOTH_MUSCLE_CONTRACTION	22	0.251201	0.737107	0.812245	0.962141	1	125
GO_REGULATION_OF_RESPONSE_TO_ENDOPLASMIC_RETICULUM_STRESS	67	0.191005	0.737023	0.890946	0.961694	1	4066
GO_REGULATION_OF_LEUKOCYTE_PROLIFERATION	188	0.232416	0.735744	0.782241	0.962993	1	2739
GO_REGULATION_OF_AXONOGENESIS	159	0.181494	0.735626	0.957055	0.962609	1	1755
GO_AXON_EXTENSION	106	0.1822	0.733701	0.934263	0.964816	1	3110
GO_NEGATIVE_REGULATION_OF_CELL_MORPHOGENESIS_INVOLVED_IN_DIFFERENTIATION	86	0.196058	0.733086	0.897119	0.965144	1	2114
GO_POSITIVE_REGULATION_OF_PROTEIN_TARGETING_TO_MEMBRANE	27	0.254526	0.731452	0.889583	0.966899	1	3110
GO_REGULATION_OF_ALPHA_BETA_T_CELL_ACTIVATION	74	0.236503	0.730825	0.797521	0.967259	1	2263
GO_REGULATION_OF_LEUKOCYTE_MIGRATION	170	0.237478	0.730769	0.877339	0.966785	1	2963
GO_REGULATION_OF_RECEPTOR_INTERNALIZATION	40	0.216252	0.730387	0.902439	0.966778	1	156
GO_SIGNAL_TRANSDUCTION_IN_ABSENCE_OF_LIGAND	62	0.200238	0.730192	0.924386	0.966504	1	2609
GO_POSITIVE_CHEMOTAXIS	55	0.237389	0.72963	0.932462	0.966766	1	2790
GO_NEGATIVE_REGULATION_OF_INTRACELLULAR_PROTEIN_TRANSPORT	33	0.234228	0.728998	0.886973	0.967128	1	1353
GO_CELL_FATE_SPECIFICATION	77	0.201507	0.727924	0.830957	0.968074	1	1039
GO_MESENCHYME_MORPHOGENESIS	45	0.245358	0.727888	0.875	0.967555	1	1769
GO_LEUKOCYTE_ACTIVATION_INVOLVED_IN_INFLAMMATORY_RESPONSE	39	0.283978	0.727514	0.7875	0.967515	1	1736
GO_POSITIVE_REGULATION_OF_LOCOMOTION	475	0.199827	0.726144	0.964657	0.968903	1	2742
GO_FOREBRAIN_CELL_MIGRATION	50	0.210521	0.725966	0.883576	0.968588	1	2241
GO_INTERLEUKIN_6_SECRETION	38	0.250982	0.725074	0.86214	0.969278	1	749
GO_NEGATIVE_REGULATION_OF_TRANSMEMBRANE_RECEPTOR_PROTEIN_SERINE_THREONINE_KINASE_SIGNALING_PATHWAY	87	0.227095	0.724846	0.935282	0.969037	1	2718
GO_POSITIVE_REGULATION_OF_EPITHELIAL_CELL_PROLIFERATION	162	0.199536	0.724106	0.989648	0.969475	1	1127
GO_CORNIFICATION	75	0.234695	0.723471	0.797131	0.969744	1	1052
GO_ERAD_PATHWAY	70	0.189762	0.723302	0.852941	0.969432	1	3961
GO_MOVEMENT_IN_ENVIRONMENT_OF_OTHER_ORGANISM_INVOLVED_IN_SYMBIOTIC_INTERACTION	28	0.235338	0.723235	0.842209	0.968968	1	2361
GO_SPECIFICATION_OF_SYMMETRY	92	0.193397	0.723034	0.963907	0.968665	1	1862
GO_PROCESS_UTILIZING_AUTOPHAGIC_MECHANISM	378	0.177394	0.722522	0.915966	0.968807	1	3281
GO_HEART_VALVE_DEVELOPMENT	52	0.254765	0.721401	0.871036	0.969797	1	1346
GO_REGULATION_OF_ERAD_PATHWAY	23	0.20959	0.720941	0.858283	0.969888	1	4989
GO_POSITIVE_REGULATION_OF_LEUKOCYTE_DEGRANULATION	23	0.282052	0.720662	0.848361	0.96971	1	1717
GO_REGULATION_OF_MACROAUTOPHAGY	136	0.198865	0.719447	0.86722	0.970707	1	3632
GO_ENTRY_INTO_HOST	120	0.200771	0.719268	0.939148	0.970382	1	2263
GO_ATRIOVENTRICULAR_VALVE_DEVELOPMENT	24	0.281412	0.718335	0.865306	0.971038	1	1769
GO_POSITIVE_REGULATION_OF_REACTIVE_OXYGEN_SPECIES_METABOLIC_PROCESS	83	0.225931	0.717474	0.919132	0.971608	1	1899
GO_NEGATIVE_REGULATION_OF_NEURON_PROJECTION_DEVELOPMENT	126	0.178838	0.717198	0.936992	0.971397	1	3301
GO_AXON_DEVELOPMENT	429	0.168137	0.716666	0.987578	0.971542	1	1852
GO_TISSUE_REMODELING	149	0.206123	0.715951	0.945607	0.971924	1	1734
GO_ANTIGEN_RECEPTOR_MEDIATED_SIGNALING_PATHWAY	210	0.218061	0.715838	0.75891	0.971493	1	3154
GO_NEGATIVE_REGULATION_OF_NOTCH_SIGNALING_PATHWAY	35	0.232296	0.715454	0.89022	0.971393	1	1724
GO_REGULATION_OF_CARDIAC_MUSCLE_CELL_ACTION_POTENTIAL	24	0.265406	0.715358	0.865306	0.970939	1	1434
GO_NEGATIVE_REGULATION_OF_ESTABLISHMENT_OF_PROTEIN_LOCALIZATION	142	0.183489	0.714963	0.995643	0.970878	1	994
GO_LEUKOCYTE_MIGRATION	390	0.217406	0.714945	0.886598	0.970361	1	2963
GO_NEGATIVE_REGULATION_OF_SYNAPSE_ORGANIZATION	21	0.249037	0.714781	0.875764	0.97002	1	140
GO_INOSITOL_PHOSPHATE_METABOLIC_PROCESS	63	0.192674	0.713996	0.919132	0.970439	1	1668
GO_MONONUCLEAR_CELL_MIGRATION	75	0.258081	0.713048	0.876797	0.9711	1	3660
GO_GLYCOPROTEIN_BIOSYNTHETIC_PROCESS	247	0.168181	0.710745	0.997854	0.973471	1	3802
GO_NEGATIVE_REGULATION_OF_AUTOPHAGY	65	0.204119	0.710657	0.923237	0.97302	1	2470
GO_POSITIVE_REGULATION_OF_EPITHELIAL_CELL_MIGRATION	127	0.192552	0.70966	0.958242	0.973698	1	1727
GO_ISOPRENOID_BIOSYNTHETIC_PROCESS	25	0.266894	0.708883	0.834297	0.974102	1	2987
GO_NEGATIVE_REGULATION_OF_VIRAL_LIFE_CYCLE	71	0.248393	0.708675	0.836935	0.973814	1	1847
GO_PHOSPHOLIPID_BIOSYNTHETIC_PROCESS	204	0.177081	0.70682	0.99375	0.975475	1	3564
GO_LABYRINTHINE_LAYER_MORPHOGENESIS	20	0.284711	0.706428	0.841046	0.97539	1	1806
GO_REGULATION_OF_VACUOLE_ORGANIZATION	35	0.235073	0.706147	0.854664	0.975176	1	3724
GO_ANIMAL_ORGAN_FORMATION	54	0.202962	0.705962	0.942675	0.974837	1	1815
GO_MITOCHONDRION_ORGANIZATION	390	0.166034	0.705181	0.950884	0.975219	1	3573
GO_ALPHA_BETA_T_CELL_DIFFERENTIATION	82	0.228191	0.702492	0.828157	0.977814	1	2826
GO_REGULATION_OF_LEUKOCYTE_MEDIATED_IMMUNITY	171	0.194943	0.702334	0.910751	0.97744	1	2210
GO_PROTEIN_N_LINKED_GLYCOSYLATION	61	0.208994	0.702145	0.914583	0.977094	1	3408
GO_NIK_NF_KAPPAB_SIGNALING	142	0.172861	0.700947	0.926778	0.977967	1	4148
GO_EYE_MORPHOGENESIS	128	0.171727	0.700142	0.955319	0.978299	1	1263
GO_NEGATIVE_REGULATION_OF_VIRAL_PROCESS	86	0.234521	0.699622	0.858268	0.978371	1	1847
GO_MITOCHONDRIAL_TRANSLATIONAL_TERMINATION	59	0.244922	0.699162	0.741379	0.978331	1	4538
GO_DIGESTIVE_SYSTEM_PROCESS	82	0.214617	0.699141	0.967681	0.977807	1	1090
GO_PROTEIN_TARGETING_TO_VACUOLE	31	0.236278	0.698399	0.860996	0.978062	1	3458
GO_POSITIVE_REGULATION_OF_VASCULAR_SMOOTH_MUSCLE_CELL_PROLIFERATION	32	0.255541	0.69749	0.911704	0.978531	1	538
GO_UNSATURATED_FATTY_ACID_BIOSYNTHETIC_PROCESS	43	0.23389	0.695567	0.931313	0.980054	1	2676
GO_ALPHA_BETA_T_CELL_ACTIVATION	110	0.224887	0.695168	0.835443	0.979911	1	2826
GO_CELLULAR_RESPONSE_TO_BIOTIC_STIMULUS	198	0.200815	0.694643	0.941634	0.979992	1	3259
GO_RESPONSE_TO_ARSENIC_CONTAINING_SUBSTANCE	27	0.247187	0.694614	0.907157	0.979484	1	1417
GO_NEGATIVE_REGULATION_OF_CELLULAR_RESPONSE_TO_INSULIN_STIMULUS	29	0.22307	0.693603	0.947368	0.980014	1	2564
GO_POSITIVE_REGULATION_OF_ENDOCYTOSIS	85	0.195408	0.693055	0.975309	0.980045	1	1954
GO_NEGATIVE_REGULATION_OF_IMMUNE_SYSTEM_PROCESS	369	0.186056	0.692943	0.973523	0.979616	1	1847
GO_POSITIVE_REGULATION_OF_BEHAVIOR	22	0.218542	0.691474	0.8875	0.980675	1	551
GO_REGULATION_OF_NITRIC_OXIDE_BIOSYNTHETIC_PROCESS	51	0.232729	0.691379	0.889813	0.980217	1	1659
GO_REGULATION_OF_CHEMOTAXIS	186	0.210288	0.689211	0.942974	0.981964	1	3037
GO_POSITIVE_REGULATION_OF_PROTEIN_CONTAINING_COMPLEX_DISASSEMBLY	29	0.223423	0.689143	0.945148	0.981497	1	2690
GO_SARCOPLASMIC_RETICULUM_CALCIUM_ION_TRANSPORT	30	0.218278	0.689136	0.919087	0.980958	1	256
GO_AUTOPHAGY_OF_MITOCHONDRION	64	0.197211	0.688487	0.921212	0.981108	1	1828
GO_FOREBRAIN_NEURON_DEVELOPMENT	21	0.243678	0.68816	0.892929	0.980911	1	1039
GO_REGULATION_OF_NEUTROPHIL_MIGRATION	33	0.274687	0.686948	0.882	0.981685	1	1834
GO_REGULATION_OF_NEUTROPHIL_CHEMOTAXIS	28	0.283335	0.686944	0.904858	0.981143	1	666
GO_INTRACELLULAR_PROTEIN_TRANSMEMBRANE_TRANSPORT	35	0.213366	0.686479	0.862626	0.981072	1	3780
GO_REGULATION_OF_LEUKOCYTE_CHEMOTAXIS	102	0.236174	0.68601	0.935818	0.980968	1	2931
GO_SPINAL_CORD_DEVELOPMENT	78	0.18412	0.685699	0.972803	0.980771	1	1766
GO_REGULATION_OF_CELL_SIZE	155	0.161072	0.685678	0.983539	0.980252	1	3116
GO_ACTIVIN_RECEPTOR_SIGNALING_PATHWAY	33	0.216504	0.684857	0.917695	0.980555	1	4146
GO_NEGATIVE_REGULATION_OF_MULTI_ORGANISM_PROCESS	184	0.196413	0.680902	0.953908	0.983906	1	3171
GO_PLATELET_AGGREGATION	52	0.214458	0.680207	0.918327	0.984033	1	931
GO_NEGATIVE_REGULATION_OF_CELL_PROJECTION_ORGANIZATION	150	0.175263	0.680039	0.975155	0.983637	1	3138
GO_NEGATIVE_REGULATION_OF_INTRACELLULAR_TRANSPORT	48	0.222188	0.679867	0.95102	0.983255	1	2109
GO_CONTRACTILE_ACTIN_FILAMENT_BUNDLE_ASSEMBLY	87	0.184882	0.676606	0.965377	0.985757	1	3866
GO_MYD88_INDEPENDENT_TOLL_LIKE_RECEPTOR_SIGNALING_PATHWAY	31	0.228087	0.676182	0.859471	0.985611	1	1644
GO_OSTEOBLAST_PROLIFERATION	21	0.273859	0.675242	0.939024	0.985962	1	1958
GO_REGULATION_OF_ACTIVIN_RECEPTOR_SIGNALING_PATHWAY	21	0.235431	0.673966	0.891892	0.986579	1	3346
GO_LEUKOCYTE_ADHESION_TO_VASCULAR_ENDOTHELIAL_CELL	35	0.248545	0.67273	0.895062	0.98714	1	1382
GO_NEGATIVE_REGULATION_OF_IMMUNE_RESPONSE	129	0.195747	0.671581	0.94274	0.987614	1	2109
GO_PHOTOPERIODISM	20	0.232648	0.671519	0.908367	0.987127	1	2813
GO_POSITIVE_REGULATION_OF_KIDNEY_DEVELOPMENT	37	0.23832	0.670358	0.941936	0.987598	1	679
GO_AMEBOIDAL_TYPE_CELL_MIGRATION	341	0.171007	0.669158	0.997863	0.988151	1	1839
GO_POSITIVE_REGULATION_OF_ACTIN_FILAMENT_BUNDLE_ASSEMBLY	57	0.205958	0.668152	0.969072	0.988511	1	2044
GO_NEGATIVE_REGULATION_OF_BLOOD_VESSEL_ENDOTHELIAL_CELL_MIGRATION	30	0.234284	0.667137	0.915663	0.988863	1	1272
GO_TISSUE_MIGRATION	259	0.179526	0.666883	0.991561	0.988547	1	1755
GO_EXOCRINE_SYSTEM_DEVELOPMENT	43	0.217562	0.666586	0.957265	0.988266	1	1039
GO_LEUKOCYTE_CELL_CELL_ADHESION	287	0.196665	0.666334	0.919517	0.987946	1	2109
GO_SUPEROXIDE_METABOLIC_PROCESS	59	0.227885	0.666221	0.952675	0.987507	1	1736
GO_REGULATION_OF_GRANULOCYTE_CHEMOTAXIS	40	0.254033	0.665061	0.919255	0.987967	1	1834
GO_NEGATIVE_REGULATION_OF_CHEMOTAXIS	50	0.220336	0.664755	0.931915	0.987692	1	2616
GO_GLIAL_CELL_MIGRATION	44	0.20255	0.664345	0.954545	0.98752	1	1766
GO_DEFENSE_RESPONSE_TO_GRAM_NEGATIVE_BACTERIUM	49	0.214059	0.662392	0.935353	0.988618	1	1896
GO_CELL_JUNCTION_ORGANIZATION	247	0.175669	0.662369	0.99187	0.988098	1	1833
GO_VESICLE_BUDDING_FROM_MEMBRANE	93	0.184919	0.662265	0.936575	0.987649	1	3654
GO_MACROAUTOPHAGY	223	0.175429	0.662086	0.951983	0.987256	1	3632
GO_SMOOTH_MUSCLE_CELL_MIGRATION	64	0.227595	0.661708	0.961382	0.987047	1	3184
GO_LUNG_ALVEOLUS_DEVELOPMENT	34	0.225892	0.661204	0.929435	0.986943	1	1809
GO_NEGATIVE_REGULATION_OF_CYTOKINE_PRODUCTION	228	0.181413	0.661174	0.961847	0.986438	1	2185
GO_AORTIC_VALVE_DEVELOPMENT	28	0.256942	0.661013	0.921649	0.986028	1	1346
GO_REGULATION_OF_KIDNEY_DEVELOPMENT	50	0.230123	0.660337	0.958515	0.986023	1	2816
GO_EPITHELIAL_CELL_DIFFERENTIATION_INVOLVED_IN_KIDNEY_DEVELOPMENT	44	0.225415	0.659503	0.939462	0.986165	1	404
GO_POSITIVE_REGULATION_OF_MESENCHYMAL_CELL_PROLIFERATION	24	0.242023	0.658063	0.938144	0.986761	1	2790
GO_GLIAL_CELL_ACTIVATION	46	0.239393	0.657537	0.857732	0.986648	1	2085
GO_POSITIVE_REGULATION_OF_LEUKOCYTE_CELL_CELL_ADHESION	189	0.199845	0.657478	0.893145	0.986166	1	2779
GO_REGULATION_OF_PROTEIN_AUTOPHOSPHORYLATION	39	0.221891	0.656985	0.927966	0.986023	1	1684
GO_NEURAL_CREST_CELL_MIGRATION	51	0.188343	0.656146	0.965587	0.986124	1	1839
GO_DENDRITIC_CELL_MIGRATION	25	0.286134	0.656033	0.852391	0.985704	1	3499
GO_ENDOCYTOSIS	455	0.165621	0.65359	1	0.987108	1	2216
GO_TOR_SIGNALING	80	0.166799	0.653411	0.977178	0.986721	1	3754
GO_APOPTOTIC_PROCESS_INVOLVED_IN_MORPHOGENESIS	25	0.228723	0.653	0.93501	0.986485	1	1909
GO_REGULATION_OF_LYMPHOCYTE_MIGRATION	51	0.236051	0.651477	0.939148	0.987059	1	2691
GO_CAMERA_TYPE_EYE_MORPHOGENESIS	101	0.159102	0.651343	0.987603	0.986631	1	2790
GO_EXTRACELLULAR_VESICLE_BIOGENESIS	20	0.211168	0.650985	0.869121	0.986351	1	3807
GO_UBIQUITIN_DEPENDENT_ERAD_PATHWAY	54	0.181264	0.64956	0.904762	0.98685	1	4097
GO_ASTROCYTE_DIFFERENTIATION	68	0.177798	0.649058	0.96701	0.986699	1	2162
GO_REGULATION_OF_T_CELL_RECEPTOR_SIGNALING_PATHWAY	38	0.217913	0.648372	0.891393	0.986679	1	3138
GO_NEGATIVE_REGULATION_OF_PLASMA_MEMBRANE_BOUNDED_CELL_PROJECTION_ASSEMBLY	20	0.250126	0.648083	0.934959	0.986355	1	1001
GO_SERINE_PHOSPHORYLATION_OF_STAT_PROTEIN	23	0.179483	0.646803	0.898273	0.986737	1	10180
GO_NEGATIVE_REGULATION_OF_LOCOMOTION	272	0.181225	0.646641	0.99789	0.986325	1	2262
GO_PROTEIN_LOCALIZATION_TO_GOLGI_APPARATUS	20	0.22405	0.64639	0.925403	0.985981	1	4248
GO_REGULATION_OF_CELL_CELL_ADHESION	340	0.181134	0.645202	0.985567	0.986293	1	2270
GO_REGULATION_OF_MYOBLAST_DIFFERENTIATION	43	0.217141	0.643965	0.970772	0.98666	1	3366
GO_POSITIVE_REGULATION_OF_RHO_PROTEIN_SIGNAL_TRANSDUCTION	24	0.245125	0.641393	0.921415	0.987819	1	248
GO_POSITIVE_REGULATION_OF_AXON_EXTENSION	42	0.179614	0.640754	0.94898	0.987681	1	1039
GO_ORGANELLE_TRANSPORT_ALONG_MICROTUBULE	65	0.176548	0.639296	0.956341	0.988152	1	2352
GO_VENTRICULAR_SEPTUM_DEVELOPMENT	61	0.206195	0.637444	0.989858	0.988804	1	1346
GO_GASTRULATION_WITH_MOUTH_FORMING_SECOND	26	0.199011	0.634673	0.944123	0.990076	1	4475
GO_REGULATION_OF_TOR_SIGNALING	64	0.171446	0.63378	0.974948	0.990082	1	3754
GO_HETEROTYPIC_CELL_CELL_ADHESION	55	0.213089	0.632918	0.971717	0.990077	1	1596
GO_BONE_RESORPTION	56	0.192231	0.632711	0.982979	0.989689	1	3686
GO_BRANCHING_INVOLVED_IN_SALIVARY_GLAND_MORPHOGENESIS	20	0.24522	0.632365	0.946392	0.989385	1	1686
GO_PROSTANOID_BIOSYNTHETIC_PROCESS	22	0.249579	0.630887	0.911469	0.98979	1	83
GO_REGULATION_OF_REACTIVE_OXYGEN_SPECIES_BIOSYNTHETIC_PROCESS	75	0.187295	0.630726	0.979167	0.989368	1	1659
GO_CARDIAC_MYOFIBRIL_ASSEMBLY	21	0.246397	0.629703	0.961145	0.9894	1	196
GO_DEVELOPMENTAL_PIGMENTATION	40	0.201801	0.629658	0.954365	0.9889	1	2546
GO_INTERFERON_GAMMA_PRODUCTION	88	0.199293	0.629227	0.918164	0.988649	1	3006
GO_NEGATIVE_REGULATION_OF_CELL_JUNCTION_ASSEMBLY	22	0.213504	0.628784	0.937876	0.988403	1	1272
GO_NEGATIVE_REGULATION_OF_INTERLEUKIN_2_PRODUCTION	21	0.244383	0.627802	0.964	0.988459	1	1702
GO_CORONARY_VASCULATURE_DEVELOPMENT	39	0.209479	0.627452	0.983299	0.988136	1	3396
GO_CELL_CELL_ADHESION_MEDIATED_BY_CADHERIN	34	0.212788	0.62582	0.986111	0.988602	1	1817
GO_POSITIVE_REGULATION_OF_SODIUM_ION_TRANSPORT	27	0.204811	0.6239	0.981289	0.989142	1	1157
GO_LIPOPOLYSACCHARIDE_MEDIATED_SIGNALING_PATHWAY	51	0.213264	0.621915	0.959916	0.989726	1	3155
GO_THYROID_GLAND_DEVELOPMENT	21	0.18268	0.618547	0.93159	0.991067	1	2413
GO_REGULATION_OF_LYMPHOCYTE_CHEMOTAXIS	22	0.268332	0.613054	0.957746	0.993362	1	536
GO_REGULATION_OF_MYOTUBE_DIFFERENTIATION	42	0.198125	0.612096	0.95279	0.993292	1	3394
GO_ENDOPLASMIC_RETICULUM_CALCIUM_ION_HOMEOSTASIS	21	0.204223	0.611225	0.96	0.993184	1	2638
GO_POSITIVE_REGULATION_OF_RELEASE_OF_SEQUESTERED_CALCIUM_ION_INTO_CYTOSOL	36	0.209093	0.610678	0.977366	0.992922	1	2550
GO_VESICLE_DOCKING	52	0.186588	0.610027	0.985075	0.992708	1	3194
GO_SYNAPTIC_VESICLE_TRANSPORT	32	0.187003	0.606609	0.977083	0.993827	1	1674
GO_MYELOID_LEUKOCYTE_DIFFERENTIATION	174	0.170088	0.606253	0.995859	0.993468	1	2593
GO_ANTIMICROBIAL_HUMORAL_RESPONSE	82	0.212108	0.604052	0.969136	0.993994	1	1896
GO_ESTABLISHMENT_OF_PROTEIN_LOCALIZATION_TO_VACUOLE	37	0.18954	0.602961	0.960663	0.993978	1	3458
GO_BRAIN_MORPHOGENESIS	25	0.199308	0.599974	0.967742	0.99475	1	383
GO_POSITIVE_REGULATION_OF_SPROUTING_ANGIOGENESIS	33	0.228863	0.598412	0.951579	0.994875	1	1129
GO_DIGESTIVE_TRACT_MORPHOGENESIS	44	0.191874	0.597575	0.980973	0.994711	1	1375
GO_PROTEIN_TRANSMEMBRANE_TRANSPORT	42	0.176078	0.596414	0.962451	0.99467	1	3780
GO_REGULATION_OF_LEUKOCYTE_DIFFERENTIATION	225	0.166352	0.594862	0.995902	0.994765	1	2593
GO_POSITIVE_REGULATION_OF_MYOTUBE_DIFFERENTIATION	26	0.215999	0.593275	0.950104	0.994861	1	3394
GO_KIDNEY_MORPHOGENESIS	74	0.180424	0.593072	0.995807	0.994429	1	2816
GO_PHOSPHATIDYLSERINE_METABOLIC_PROCESS	21	0.21815	0.590758	0.971545	0.994868	1	3561
GO_PIGMENT_CELL_DIFFERENTIATION	30	0.203858	0.58935	0.973896	0.994883	1	2546
GO_POST_GOLGI_VESICLE_MEDIATED_TRANSPORT	82	0.16436	0.589213	0.995868	0.994414	1	3733
GO_POSITIVE_REGULATION_OF_CELL_CELL_ADHESION	224	0.173416	0.588796	0.989669	0.994035	1	2721
GO_REGULATION_OF_CELL_MIGRATION_INVOLVED_IN_SPROUTING_ANGIOGENESIS	35	0.219327	0.585948	0.963039	0.994545	1	2790
GO_RENAL_TUBULE_DEVELOPMENT	78	0.179272	0.584558	0.993435	0.994534	1	2816
GO_REGULATION_OF_MACROPHAGE_ACTIVATION	39	0.206407	0.583971	0.99187	0.99422	1	1401
GO_ASTROCYTE_ACTIVATION	20	0.212388	0.583206	0.958071	0.993986	1	9772
GO_TORC1_SIGNALING	26	0.183153	0.576731	0.955253	0.995606	1	2747
GO_MONONUCLEAR_CELL_DIFFERENTIATION	31	0.204609	0.57572	0.986111	0.995408	1	1858
GO_INTERFERON_GAMMA_MEDIATED_SIGNALING_PATHWAY	75	0.214056	0.573412	0.952479	0.995652	1	2449
GO_CELL_DIFFERENTIATION_INVOLVED_IN_KIDNEY_DEVELOPMENT	52	0.185745	0.570171	0.984749	0.99617	1	404
GO_VACUOLE_ORGANIZATION	122	0.156367	0.567505	0.991525	0.99645	1	4041
GO_PROTEIN_LOCALIZATION_TO_CILIUM	36	0.183085	0.565521	0.97065	0.996481	1	3929
GO_POSITIVE_REGULATION_OF_POTASSIUM_ION_TRANSPORT	33	0.182184	0.563582	0.987552	0.996531	1	1157
GO_METANEPHROS_MORPHOGENESIS	27	0.200572	0.559638	0.98927	0.997089	1	2816
GO_POSITIVE_REGULATION_OF_STRIATED_MUSCLE_CELL_DIFFERENTIATION	47	0.179606	0.554796	0.993492	0.997785	1	1423
GO_ENDOPLASMIC_RETICULUM_ORGANIZATION	37	0.16214	0.55369	0.982213	0.997532	1	3383
GO_MONOCYTE_CHEMOTAXIS	53	0.216859	0.550337	0.985743	0.997814	1	3621
GO_NEUROINFLAMMATORY_RESPONSE	57	0.200207	0.549207	0.973029	0.997572	1	569
GO_NEGATIVE_REGULATION_OF_AXON_EXTENSION	36	0.1596	0.545826	0.99793	0.997762	1	3092
GO_REGULATION_OF_SYNCYTIUM_FORMATION_BY_PLASMA_MEMBRANE_FUSION	27	0.213064	0.542964	0.970588	0.997833	1	3394
GO_REGULATION_OF_ASTROCYTE_DIFFERENTIATION	22	0.202113	0.540784	0.984064	0.997744	1	1769
GO_ANTIMICROBIAL_HUMORAL_IMMUNE_RESPONSE_MEDIATED_BY_ANTIMICROBIAL_PEPTIDE	52	0.197722	0.537487	0.991579	0.997895	1	3221
GO_EMBRYONIC_CAMERA_TYPE_EYE_MORPHOGENESIS	25	0.167144	0.534969	0.991853	0.997856	1	997
GO_MACROPHAGE_ACTIVATION	73	0.179042	0.533757	0.996	0.997566	1	1401
GO_POSITIVE_REGULATION_OF_INTERLEUKIN_8_PRODUCTION	42	0.192381	0.531249	0.989775	0.997488	1	2931
GO_PHAGOSOME_MATURATION	34	0.184265	0.530934	0.991543	0.997034	1	2922
GO_PROXIMAL_DISTAL_PATTERN_FORMATION	22	0.196878	0.529576	0.979167	0.996746	1	3794
GO_MESENCHYMAL_CELL_PROLIFERATION	42	0.173092	0.524184	0.997984	0.997113	1	679
GO_PEPTIDE_CROSS_LINKING	30	0.186655	0.498523	0.989474	1	1	1272
GO_VIRION_ASSEMBLY	28	0.145075	0.49082	0.987755	1	1	4039
GO_METANEPHRIC_NEPHRON_MORPHOGENESIS	21	0.184567	0.487209	0.997792	1	1	2816
GO_REGULATION_OF_MACROPHAGE_DERIVED_FOAM_CELL_DIFFERENTIATION	28	0.182927	0.480849	0.997992	1	1	2917
GO_OLIGODENDROCYTE_DEVELOPMENT	38	0.14037	0.476098	0.997917	0.999956	1	2315
GO_ASTROCYTE_DEVELOPMENT	36	0.146272	0.473781	0.997947	0.99962	1	199
GO_DEFENSE_RESPONSE_TO_VIRUS	190	0.149509	0.468957	1	0.999434	1	3232
GO_REGULATION_OF_MESENCHYMAL_CELL_PROLIFERATION	32	0.155358	0.455625	0.997955	0.999715	1	679
GO_RESPONSE_TO_INTERFERON_BETA	24	0.187852	0.450464	0.990138	0.999476	1	2882
GO_NATURAL_KILLER_CELL_ACTIVATION	68	0.141201	0.447274	0.997921	0.999114	1	3164
GO_POSITIVE_REGULATION_OF_MYELOID_LEUKOCYTE_DIFFERENTIATION	48	0.151087	0.446292	0.995918	0.998632	1	3754
GO_TOLERANCE_INDUCTION	20	0.162377	0.431207	0.987654	0.998673	1	2724
